# Supplementary material for: SARS-CoV-2 transmission in students of public schools of Catalonia (Spain) after a month of reopening
Source: PLoS One. 2021 May 12;16(5):e0251593. doi: 10.1371/journal.pone.0251593 (PMC8115831; doi:10.1371/journal.pone.0251593)
Supplement: S2 File — (CSV) [file pone.0251593.s002.csv]

	Students.Weeks.4.and.5	Students.Weeks.1.and.2	Adults.Weeks.1.and.2	Type.of.School	BHA.Incidence.Weeks.1.and.2.x1000	CODCENTRE	BHA	SR	Enrolled.Students	Students.Weeks.1.2.and.3	TOTAL.Weeks.1.and.2	Exposed	BHA.Incidence.Weeks.1.and.2	TOTAL.Weeks.4.and.5	Students.Week.4	Students.Week.5	Students.Week.3	Students.Weeks.1.to.4	Confined.Students.Week.2	Confined.Students.Week.3	Confined.Students.Week.5	Educational.Levels	Any.Case.in.Weeks.4.and.5	ABS.Incidence.Weeks.1.and.2.CUT	ABS.harvard	ABS.harvard.ALL	Exposure.to.Any.Weeks.1.and.2	Exposure.to.Students.Weeks.1.and.2	Exposure.to.Adults.Weeks.1.and.2
1	0	0	0	Public Primary 3-12	0.490436488474743	08000013	370	78	508	0	0	FALSE	49.0436488474743	0	0	0	0	0	0	0	0	EINF2C EPRI	FALSE	[0,140]	[0,140]	(14,140]	FALSE	FALSE	FALSE
2	1	0	0	Public Primary 3-12	0.914760914760915	08000049	361	78	446	0	0	FALSE	91.4760914760915	1	0	1	0	0	0	0	16	EINF2C EPRI	TRUE	[0,140]	[0,140]	(14,140]	FALSE	FALSE	FALSE
3	0	0	0	Public Primary 3-12	11.1516191293159	08000086	217	67	21	0	0	FALSE	1115.16191293159	0	0	0	0	0	0	0	0	EINF2C EPRI	FALSE	(140,1.2e+03]	(350,1.2e+03]	(350,1.2e+03]	FALSE	FALSE	FALSE
4	1	0	0	Public Primary 3-12	1.06164383561644	08000098	121	78	335	1	0	FALSE	106.164383561644	1	1	0	1	2	0	16	0	EINF2C EPRI	TRUE	[0,140]	[0,140]	(14,140]	FALSE	FALSE	FALSE
5	0	0	0	Public Primary 3-12	1.80475799835931	08000153	009	78	596	0	0	FALSE	180.475799835931	0	0	0	0	0	0	0	0	EINF2C EPRI	FALSE	(140,1.2e+03]	(140,350]	(140,350]	FALSE	FALSE	FALSE
6	0	0	0	Public Primary 3-12	1.80475799835931	08000165	009	78	401	0	0	FALSE	180.475799835931	1	0	0	0	0	1	0	0	EINF2C EPRI	TRUE	(140,1.2e+03]	(140,350]	(140,350]	FALSE	FALSE	FALSE
7	0	0	0	Public Primary 3-12	2.64729075137997	08000189	010	78	216	0	0	FALSE	264.729075137997	0	0	0	0	0	0	0	0	EINF2C EPRI	FALSE	(140,1.2e+03]	(140,350]	(140,350]	FALSE	FALSE	FALSE
8	0	1	0	Public Primary 3-12	1.43407726091243	08000244	011	67	397	1	1	TRUE	143.407726091243	0	0	0	0	1	15	0	0	EINF2C EPRI	FALSE	(140,1.2e+03]	(140,350]	(140,350]	TRUE	TRUE	FALSE
9	1	2	0	Public Primary 3-12	2.92533432392273	08000271	082	67	249	3	2	TRUE	292.533432392273	1	1	0	1	4	23	2	3	EINF2C EPRI	TRUE	(140,1.2e+03]	(140,350]	(140,350]	TRUE	TRUE	FALSE
10	0	0	0	Public Primary 3-12	0.559103080952241	08000347	176	78	86	0	0	FALSE	55.9103080952241	0	0	0	0	0	0	0	0	EINF2C EPRI	FALSE	[0,140]	[0,140]	(14,140]	FALSE	FALSE	FALSE
11	0	0	0	Public Primary 3-12	1.06164383561644	08000359	121	78	230	0	0	FALSE	106.164383561644	0	0	0	0	0	0	0	0	EINF2C EPRI	FALSE	[0,140]	[0,140]	(14,140]	FALSE	FALSE	FALSE
12	0	2	0	Public Primary 3-12	1.40102192187242	08000384	272	78	471	2	2	TRUE	140.102192187242	0	0	0	0	2	0	0	0	EINF2C EPRI	FALSE	(140,1.2e+03]	(140,350]	(140,350]	TRUE	TRUE	FALSE
13	0	1	0	Public Primary 3-12	1.81961545460059	08000396	273	78	325	1	1	TRUE	181.961545460059	0	0	0	0	1	0	0	4	EINF2C EPRI	FALSE	(140,1.2e+03]	(140,350]	(140,350]	TRUE	TRUE	FALSE
14	0	0	0	Public Primary 3-12	2.29381180548476	08000402	341	78	372	0	0	FALSE	229.381180548476	0	0	0	0	0	0	0	7	EINF2C EPRI	FALSE	(140,1.2e+03]	(140,350]	(140,350]	FALSE	FALSE	FALSE
15	3	0	0	Public Primary 3-12	1.80901925313348	08001391	282	78	434	0	0	FALSE	180.901925313348	3	1	2	0	1	0	0	0	EINF2C EPRI	TRUE	(140,1.2e+03]	(140,350]	(140,350]	FALSE	FALSE	FALSE
16	4	2	0	Public Secondary 12-16+	0.902165196471532	08001421	281	78	952	2	2	TRUE	90.2165196471532	4	1	3	0	3	16	16	64	ESO BATX CFPM AA03 CFPS PFI	TRUE	[0,140]	[0,140]	(14,140]	TRUE	TRUE	FALSE
17	0	0	0	Public Secondary 12-16+	1.80901925313348	08001431	282	78	627	0	0	FALSE	180.901925313348	0	0	0	0	0	0	0	0	ESO BATX PFI	FALSE	(140,1.2e+03]	(140,350]	(140,350]	FALSE	FALSE	FALSE
18	2	1	0	Public Secondary 12-16+	5.75855931316093	08001443	276	78	872	3	1	TRUE	575.855931316093	2	0	2	2	3	29	54	66	ESO BATX CFPM CFPS	TRUE	(140,1.2e+03]	(350,1.2e+03]	(350,1.2e+03]	TRUE	TRUE	FALSE
19	0	0	0	Public Primary 3-12	2.22222222222222	08001509	277	78	451	0	0	FALSE	222.222222222222	0	0	0	0	0	0	0	0	EINF2C EPRI	FALSE	(140,1.2e+03]	(140,350]	(140,350]	FALSE	FALSE	FALSE
20	0	0	0	Public Primary 3-12	0.424448217317487	08001522	130	67	105	0	0	FALSE	42.4448217317487	0	0	0	0	0	0	0	0	EINF2C EPRI	FALSE	[0,140]	[0,140]	(14,140]	FALSE	FALSE	FALSE
21	0	0	0	Public Primary 3-12	2.08724692131079	08001583	167	67	167	0	0	FALSE	208.724692131079	0	0	0	0	0	0	0	0	EINF2C EPRI	FALSE	(140,1.2e+03]	(140,350]	(140,350]	FALSE	FALSE	FALSE
22	0	0	0	Public Primary 3-12	1.94539478097538	08001595	018	78	206	0	0	FALSE	194.539478097538	0	0	0	0	0	0	0	0	EINF2C EPRI	FALSE	(140,1.2e+03]	(140,350]	(140,350]	FALSE	FALSE	FALSE
23	1	0	0	Public Primary 3-12	1.44085731009951	08001601	017	78	209	0	0	FALSE	144.085731009951	1	0	1	0	0	0	0	19	EINF2C EPRI	TRUE	(140,1.2e+03]	(140,350]	(140,350]	FALSE	FALSE	FALSE
24	0	2	0	Public Primary 3-12	2.69087111932206	08001649	033	78	415	3	2	TRUE	269.087111932206	0	0	0	1	3	15	20	0	EINF2C EPRI	FALSE	(140,1.2e+03]	(140,350]	(140,350]	TRUE	TRUE	FALSE
25	0	0	0	Public Primary 3-12	2.27080692860161	08001650	383	78	131	0	0	FALSE	227.080692860161	0	0	0	0	0	0	0	0	EINF2C EPRI	FALSE	(140,1.2e+03]	(140,350]	(140,350]	FALSE	FALSE	FALSE
26	0	0	0	Public Primary 3-12	1.96219504218719	08001674	034	78	116	0	0	FALSE	196.219504218719	0	0	0	0	0	0	0	0	EINF2C EPRI	FALSE	(140,1.2e+03]	(140,350]	(140,350]	FALSE	FALSE	FALSE
27	2	0	0	Public Primary 3-12	1.34742951907131	08001716	045	78	453	0	0	FALSE	134.742951907131	2	1	1	0	1	0	0	0	EINF2C EPRI	TRUE	[0,140]	[0,140]	(14,140]	FALSE	FALSE	FALSE
28	1	1	0	Public Primary 3-12	1.50705186533212	08001731	043	78	246	1	1	TRUE	150.705186533212	1	2	0	0	3	24	24	25	EINF2C EPRI	TRUE	(140,1.2e+03]	(140,350]	(140,350]	TRUE	TRUE	FALSE
29	4	3	0	Public Primary 3-12	2.15603873561118	08001777	030	78	489	3	3	TRUE	215.603873561118	4	0	4	0	3	47	31	20	EINF2C EPRI	TRUE	(140,1.2e+03]	(140,350]	(140,350]	TRUE	TRUE	FALSE
30	1	1	0	Public Primary 3-12	1.44085731009951	08001789	017	78	217	1	1	TRUE	144.085731009951	1	0	1	0	1	0	0	24	EINF2C EPRI	TRUE	(140,1.2e+03]	(140,350]	(140,350]	TRUE	TRUE	FALSE
31	0	0	0	Public Primary 3-12	1.44085731009951	08001790	017	78	427	0	0	FALSE	144.085731009951	0	0	0	0	0	0	0	0	EINF2C EPRI	FALSE	(140,1.2e+03]	(140,350]	(140,350]	FALSE	FALSE	FALSE
32	0	1	0	Public Primary 3-12	1.43618253416725	08001807	027	78	229	1	1	TRUE	143.618253416725	0	0	0	0	1	17	0	0	EINF2C EPRI	FALSE	(140,1.2e+03]	(140,350]	(140,350]	TRUE	TRUE	FALSE
33	2	1	0	Public Primary 3-12	6.19486903238839	08001819	019	78	423	4	1	TRUE	619.486903238839	2	1	1	3	5	22	22	20	EINF2C EPRI	TRUE	(140,1.2e+03]	(350,1.2e+03]	(350,1.2e+03]	TRUE	TRUE	FALSE
34	6	3	0	Public Primary 3-12	7.46096808363653	08001820	020	78	423	4	3	TRUE	746.096808363653	7	5	1	1	9	0	23	72	EINF2C EPRI	TRUE	(140,1.2e+03]	(350,1.2e+03]	(350,1.2e+03]	TRUE	TRUE	FALSE
35	0	0	0	Public Primary 3-12	7.46096808363653	08001832	020	78	218	0	0	FALSE	746.096808363653	0	0	0	0	0	0	0	0	EINF2C EPRI	FALSE	(140,1.2e+03]	(350,1.2e+03]	(350,1.2e+03]	FALSE	FALSE	FALSE
36	2	0	0	Public Primary 3-12	1.94539478097538	08001856	018	78	402	0	0	FALSE	194.539478097538	2	1	1	0	1	0	0	44	EINF2C EPRI	TRUE	(140,1.2e+03]	(140,350]	(140,350]	FALSE	FALSE	FALSE
37	2	0	0	Public Primary 3-12	6.19486903238839	08001868	019	78	212	1	0	FALSE	619.486903238839	2	0	2	1	1	0	0	50	EINF2C EPRI	TRUE	(140,1.2e+03]	(350,1.2e+03]	(350,1.2e+03]	FALSE	FALSE	FALSE
38	2	1	0	Public Primary 3-12	1.66090884932235	08001911	022	78	515	2	1	TRUE	166.090884932235	2	0	2	1	2	1	1	33	EINF2C EPRI	TRUE	(140,1.2e+03]	(140,350]	(140,350]	TRUE	TRUE	FALSE
39	1	1	0	Public Primary 3-12	1.66090884932235	08001923	022	78	471	1	1	TRUE	166.090884932235	1	0	1	0	1	20	20	1	EINF2C EPRI	TRUE	(140,1.2e+03]	(140,350]	(140,350]	TRUE	TRUE	FALSE
40	1	1	0	Public Primary 3-12	1.08685807444978	08001947	025	78	450	1	1	TRUE	108.685807444978	1	0	1	0	1	0	0	0	EINF2C EPRI	TRUE	[0,140]	[0,140]	(14,140]	TRUE	TRUE	FALSE
41	1	0	0	Public Primary 3-12	2.69087111932206	08002009	033	78	208	0	0	FALSE	269.087111932206	1	0	1	0	0	0	0	0	EINF2C EPRI	TRUE	(140,1.2e+03]	(140,350]	(140,350]	FALSE	FALSE	FALSE
42	0	0	0	Public Primary 3-12	1.69687620516776	08002010	400	78	231	1	0	FALSE	169.687620516776	0	0	0	1	1	0	0	17	EINF2C EPRI	FALSE	(140,1.2e+03]	(140,350]	(140,350]	FALSE	FALSE	FALSE
43	1	0	0	Public Primary 3-12	2.28502145122179	08002022	036	78	220	1	0	FALSE	228.502145122179	2	1	0	1	2	0	25	0	EINF2C EPRI	TRUE	(140,1.2e+03]	(140,350]	(140,350]	FALSE	FALSE	FALSE
44	0	4	0	Public Primary 3-12	1.22238714747228	08002058	038	78	499	4	4	TRUE	122.238714747228	0	0	0	0	4	51	51	2	EINF2C EPRI	FALSE	[0,140]	[0,140]	(14,140]	TRUE	TRUE	FALSE
45	2	2	0	Public Primary 3-12	1.22238714747228	08002061	038	78	516	2	2	TRUE	122.238714747228	2	0	2	0	2	0	0	25	EINF2C EPRI	TRUE	[0,140]	[0,140]	(14,140]	TRUE	TRUE	FALSE
46	0	0	0	Public Primary 3-12	2.28502145122179	08002071	036	78	215	0	0	FALSE	228.502145122179	0	0	0	0	0	0	0	0	EINF2C EPRI	FALSE	(140,1.2e+03]	(140,350]	(140,350]	FALSE	FALSE	FALSE
47	4	0	0	Public Primary 3-12	1.50411280846063	08002113	049	78	451	0	0	FALSE	150.411280846063	5	3	1	0	3	0	0	45	EINF2C EPRI	TRUE	(140,1.2e+03]	(140,350]	(140,350]	FALSE	FALSE	FALSE
48	0	0	0	Public Primary 3-12	1.02524669998718	08002174	358	78	218	0	0	FALSE	102.524669998718	0	0	0	0	0	0	0	6	EINF2C EPRI	FALSE	[0,140]	[0,140]	(14,140]	FALSE	FALSE	FALSE
49	2	0	0	Public Primary 3-12	1.88402094775833	08002186	055	78	222	1	0	FALSE	188.402094775833	2	1	1	1	2	0	24	25	EINF2C EPRI	TRUE	(140,1.2e+03]	(140,350]	(140,350]	FALSE	FALSE	FALSE
50	0	1	0	Public Primary 3-12	1.20048019207683	08002198	050	78	224	1	1	TRUE	120.048019207683	0	0	0	0	1	0	21	0	EINF2C EPRI	FALSE	[0,140]	[0,140]	(14,140]	TRUE	TRUE	FALSE
51	0	0	0	Public Primary 3-12	1.02524669998718	08002204	358	78	217	0	0	FALSE	102.524669998718	1	0	0	0	0	0	0	0	EINF2C EPRI	TRUE	[0,140]	[0,140]	(14,140]	FALSE	FALSE	FALSE
52	1	2	0	Public Primary 3-12	1.20048019207683	08002216	050	78	219	2	2	TRUE	120.048019207683	1	0	1	0	2	19	17	18	EINF2C EPRI	TRUE	[0,140]	[0,140]	(14,140]	TRUE	TRUE	FALSE
53	3	1	0	Public Primary 3-12	3.86477360563036	08002277	059	78	445	3	1	TRUE	386.477360563036	3	3	0	2	6	12	25	50	EINF2C EPRI	TRUE	(140,1.2e+03]	(350,1.2e+03]	(350,1.2e+03]	TRUE	TRUE	FALSE
54	1	2	0	Public Primary 3-12	2.57650797286078	08002290	067	78	226	2	2	TRUE	257.650797286078	1	1	0	0	3	0	25	0	EINF2C EPRI	TRUE	(140,1.2e+03]	(140,350]	(140,350]	TRUE	TRUE	FALSE
55	0	0	0	Public Primary 3-12	2.01930964851391	08002320	064	78	133	0	0	FALSE	201.930964851391	0	0	0	0	0	0	0	0	EINF2C EPRI	FALSE	(140,1.2e+03]	(140,350]	(140,350]	FALSE	FALSE	FALSE
56	0	0	0	Public Primary 3-12	3.86477360563036	08002344	059	78	234	0	0	FALSE	386.477360563036	0	0	0	0	0	0	0	3	EINF2C EPRI	FALSE	(140,1.2e+03]	(350,1.2e+03]	(350,1.2e+03]	FALSE	FALSE	FALSE
57	1	0	0	Public Primary 3-12	2.54220456802383	08002368	385	78	228	2	0	FALSE	254.220456802383	1	1	0	2	3	0	14	14	EINF2C EPRI	TRUE	(140,1.2e+03]	(140,350]	(140,350]	FALSE	FALSE	FALSE
58	0	1	0	Public Primary 3-12	1.59275297396844	08002393	078	78	198	2	1	TRUE	159.275297396844	0	0	0	1	2	18	28	0	EINF2C EPRI	FALSE	(140,1.2e+03]	(140,350]	(140,350]	TRUE	TRUE	FALSE
59	0	0	0	Public Primary 3-12	1.65322047348234	08002411	069	78	201	0	0	FALSE	165.322047348234	0	0	0	0	0	2	4	2	EINF2C EPRI	FALSE	(140,1.2e+03]	(140,350]	(140,350]	FALSE	FALSE	FALSE
60	0	0	0	Public Primary 3-12	2.01930964851391	08002459	064	78	372	0	0	FALSE	201.930964851391	1	0	0	0	0	0	0	44	EINF2C EPRI	TRUE	(140,1.2e+03]	(140,350]	(140,350]	FALSE	FALSE	FALSE
61	1	1	0	Public Primary 3-12	1.73386822601482	08002484	403	78	217	1	1	TRUE	173.386822601482	1	1	0	0	2	16	0	0	EINF2C EPRI	TRUE	(140,1.2e+03]	(140,350]	(140,350]	TRUE	TRUE	FALSE
62	0	0	0	Public Primary 3-12	1.73386822601482	08002526	403	78	226	0	0	FALSE	173.386822601482	0	0	0	0	0	0	0	0	EINF2C EPRI	FALSE	(140,1.2e+03]	(140,350]	(140,350]	FALSE	FALSE	FALSE
63	1	0	0	Public Primary 3-12	1.03443180138909	08002538	044	78	455	0	0	FALSE	103.443180138909	3	1	0	0	1	0	0	26	EINF2C EPRI	TRUE	[0,140]	[0,140]	(14,140]	FALSE	FALSE	FALSE
64	0	0	0	Public Primary 3-12	1.2483389038779	08002551	396	78	470	0	0	FALSE	124.83389038779	0	0	0	0	0	0	0	0	EINF2C EPRI	FALSE	[0,140]	[0,140]	(14,140]	FALSE	FALSE	FALSE
65	1	1	0	Public Primary 3-12	1.79020208627397	08002563	072	78	341	1	1	TRUE	179.020208627397	1	0	1	0	1	0	1	20	EINF2C EPRI	TRUE	(140,1.2e+03]	(140,350]	(140,350]	TRUE	TRUE	FALSE
66	0	1	0	Public Primary 3-12	2.67148581755323	08002575	079	78	179	1	1	TRUE	267.148581755323	0	0	0	0	1	1	1	0	EINF2C EPRI	FALSE	(140,1.2e+03]	(140,350]	(140,350]	TRUE	TRUE	FALSE
67	1	1	0	Public Primary 3-12	2.75778088177358	08002587	074	78	190	1	1	TRUE	275.778088177358	1	1	0	0	2	11	0	15	EINF2C EPRI	TRUE	(140,1.2e+03]	(140,350]	(140,350]	TRUE	TRUE	FALSE
68	0	0	0	Public Primary 3-12	2.75778088177358	08002599	074	78	179	1	0	FALSE	275.778088177358	0	0	0	1	1	2	17	3	EINF2C EPRI	FALSE	(140,1.2e+03]	(140,350]	(140,350]	FALSE	FALSE	FALSE
69	0	0	0	Public Primary 3-12	1.77612556794713	08002617	077	78	427	0	0	FALSE	177.612556794713	0	0	0	0	0	0	0	0	EINF2C EPRI	FALSE	(140,1.2e+03]	(140,350]	(140,350]	FALSE	FALSE	FALSE
70	1	0	0	Public Primary 3-12	1.79020208627397	08002629	072	78	473	0	0	FALSE	179.020208627397	1	0	1	0	0	0	0	29	EINF2C EPRI	TRUE	(140,1.2e+03]	(140,350]	(140,350]	FALSE	FALSE	FALSE
71	0	0	0	Public Primary 3-12	1.50156781345228	08002630	331	78	221	0	0	FALSE	150.156781345228	0	0	0	0	0	0	0	0	EINF2C EPRI	FALSE	(140,1.2e+03]	(140,350]	(140,350]	FALSE	FALSE	FALSE
72	0	0	0	Public Primary 3-12	2.34962406015038	08002642	073	78	282	0	0	FALSE	234.962406015038	0	0	0	0	0	0	0	0	EINF2C EPRI	FALSE	(140,1.2e+03]	(140,350]	(140,350]	FALSE	FALSE	FALSE
73	0	0	0	Public Primary 3-12	2.75778088177358	08002654	074	78	276	0	0	FALSE	275.778088177358	0	0	0	0	0	0	0	0	EINF2C EPRI	FALSE	(140,1.2e+03]	(140,350]	(140,350]	FALSE	FALSE	FALSE
74	0	0	0	Public Primary 3-12	1.55350774988525	08002681	039	78	451	1	0	FALSE	155.350774988525	0	0	0	1	1	0	0	0	EINF2C EPRI	FALSE	(140,1.2e+03]	(140,350]	(140,350]	FALSE	FALSE	FALSE
75	0	0	0	Public Primary 3-12	1.59801136363636	08002721	054	78	469	0	0	FALSE	159.801136363636	1	0	0	0	0	0	0	0	EINF2C EPRI	TRUE	(140,1.2e+03]	(140,350]	(140,350]	FALSE	FALSE	FALSE
76	0	0	0	Public Primary 3-12	1.76533377124559	08002733	076	78	205	1	0	FALSE	176.533377124559	0	0	0	1	1	0	25	25	EINF2C EPRI	FALSE	(140,1.2e+03]	(140,350]	(140,350]	FALSE	FALSE	FALSE
77	3	0	0	Public Primary 3-12	1.59801136363636	08002745	054	78	410	0	0	FALSE	159.801136363636	3	0	3	0	0	0	0	48	EINF2C EPRI	TRUE	(140,1.2e+03]	(140,350]	(140,350]	FALSE	FALSE	FALSE
78	0	0	1	Public Primary 3-12	1.28644939965695	08002770	062	78	229	0	1	FALSE	128.644939965695	0	0	0	0	0	25	25	0	EINF2C EPRI	FALSE	[0,140]	[0,140]	(14,140]	TRUE	FALSE	TRUE
79	0	2	0	Public Primary 3-12	1.03551827689759	08002800	052	78	216	2	2	TRUE	103.551827689759	0	0	0	0	2	0	30	15	EINF2C EPRI	FALSE	[0,140]	[0,140]	(14,140]	TRUE	TRUE	FALSE
80	2	0	0	Public Primary 3-12	1.59275297396844	08002873	078	78	449	0	0	FALSE	159.275297396844	4	1	1	0	1	0	0	25	EINF2C EPRI	TRUE	(140,1.2e+03]	(140,350]	(140,350]	FALSE	FALSE	FALSE
81	1	3	0	Public Primary 3-12	3.48432055749129	08002885	327	78	252	3	3	TRUE	348.432055749129	1	1	0	0	4	42	42	0	EINF2C EPRI	TRUE	(140,1.2e+03]	(140,350]	(140,350]	TRUE	TRUE	FALSE
82	0	0	0	Public Primary 3-12	2.01930964851391	08002897	064	78	200	0	0	FALSE	201.930964851391	2	0	0	0	0	0	0	14	EINF2C EPRI	TRUE	(140,1.2e+03]	(140,350]	(140,350]	FALSE	FALSE	FALSE
83	4	4	0	Public Primary 3-12	2.34962406015038	08002915	073	78	355	4	4	TRUE	234.962406015038	4	4	0	0	8	23	23	0	EINF2C EPRI	TRUE	(140,1.2e+03]	(140,350]	(140,350]	TRUE	TRUE	FALSE
84	0	0	0	Public Primary 3-12	2.75778088177358	08002927	074	78	407	0	0	FALSE	275.778088177358	1	0	0	0	0	0	0	0	EINF2C EPRI	TRUE	(140,1.2e+03]	(140,350]	(140,350]	FALSE	FALSE	FALSE
85	0	0	0	Public Primary 3-12	1.96219504218719	08002952	034	78	170	0	0	FALSE	196.219504218719	0	0	0	0	0	0	0	0	EINF2C EPRI	FALSE	(140,1.2e+03]	(140,350]	(140,350]	FALSE	FALSE	FALSE
86	0	0	0	Public Primary 3-12	2.27080692860161	08002976	383	78	407	0	0	FALSE	227.080692860161	0	0	0	0	0	0	0	0	EINF2C EPRI	FALSE	(140,1.2e+03]	(140,350]	(140,350]	FALSE	FALSE	FALSE
87	0	0	0	Public Primary 3-12	1.20048019207683	08002988	050	78	369	0	0	FALSE	120.048019207683	0	0	0	0	0	0	0	0	EINF2C EPRI	FALSE	[0,140]	[0,140]	(14,140]	FALSE	FALSE	FALSE
88	0	0	0	Public Primary 3-12	3.68646884631655	08002991	312	78	196	0	0	FALSE	368.646884631655	0	0	0	0	0	0	0	0	EINF2C EPRI	FALSE	(140,1.2e+03]	(350,1.2e+03]	(350,1.2e+03]	FALSE	FALSE	FALSE
89	0	0	2	Public Primary 3-12	3.15827833340082	08003491	032	78	250	0	2	FALSE	315.827833340082	0	0	0	0	0	0	0	0	EINF2C EPRI	FALSE	(140,1.2e+03]	(140,350]	(140,350]	TRUE	FALSE	TRUE
90	2	0	1	Public Primary 3-12	1.96219504218719	08003695	034	78	218	1	1	FALSE	196.219504218719	2	2	0	1	3	0	26	0	EINF2C EPRI	TRUE	(140,1.2e+03]	(140,350]	(140,350]	TRUE	FALSE	TRUE
91	0	1	0	Public Primary 3-12	1.50411280846063	08004389	049	78	253	1	1	TRUE	150.411280846063	0	0	0	0	1	0	0	0	EINF2C EPRI	FALSE	(140,1.2e+03]	(140,350]	(140,350]	TRUE	TRUE	FALSE
92	0	0	0	Public Primary 3-12	1.51871820183765	08007202	048	78	222	0	0	FALSE	151.871820183765	0	0	0	0	0	0	0	0	EINF2C EPRI	FALSE	(140,1.2e+03]	(140,350]	(140,350]	FALSE	FALSE	FALSE
93	0	0	0	Public Primary 3-12	1.32155750386797	08008449	395	78	213	0	0	FALSE	132.155750386797	0	0	0	0	0	0	0	0	EINF2C EPRI	FALSE	[0,140]	[0,140]	(14,140]	FALSE	FALSE	FALSE
94	0	1	0	Public Primary 3-12	1.77612556794713	08009171	077	78	227	1	1	TRUE	177.612556794713	2	0	0	0	1	0	2	50	EINF2C EPRI	TRUE	(140,1.2e+03]	(140,350]	(140,350]	TRUE	TRUE	FALSE
95	0	1	1	Public Primary 3-12	1.59801136363636	08009776	054	78	228	1	2	TRUE	159.801136363636	0	0	0	0	1	15	15	0	EINF2C EPRI	FALSE	(140,1.2e+03]	(140,350]	(140,350]	TRUE	TRUE	TRUE
96	0	0	0	Public Primary 3-12	2.06715972254123	08010146	051	78	226	0	0	FALSE	206.715972254123	0	0	0	0	0	4	3	1	EINF2C EPRI	FALSE	(140,1.2e+03]	(140,350]	(140,350]	FALSE	FALSE	FALSE
97	0	0	0	Public Primary 3-12	2.06715972254123	08010201	051	78	227	1	0	FALSE	206.715972254123	0	0	0	1	1	0	25	0	EINF2C EPRI	FALSE	(140,1.2e+03]	(140,350]	(140,350]	FALSE	FALSE	FALSE
98	0	3	0	Public Primary 3-12	1.2483389038779	08010912	396	78	346	3	3	TRUE	124.83389038779	0	0	0	0	3	74	0	0	EINF2C EPRI	FALSE	[0,140]	[0,140]	(14,140]	TRUE	TRUE	FALSE
99	3	0	0	Public Secondary 12-16+	1.88402094775833	08012714	055	78	916	0	0	FALSE	188.402094775833	3	1	2	0	1	0	27	27	ESO BATX CFPM AA03 CFPS	TRUE	(140,1.2e+03]	(140,350]	(140,350]	FALSE	FALSE	FALSE
100	2	0	0	Public Secondary 12-16+	1.96219504218719	08013093	034	78	255	1	0	FALSE	196.219504218719	2	1	1	1	2	0	15	15	ESO BATX	TRUE	(140,1.2e+03]	(140,350]	(140,350]	FALSE	FALSE	FALSE
101	2	0	0	Public Secondary 12-16+	1.50156781345228	08013101	331	78	789	0	0	FALSE	150.156781345228	2	1	1	0	1	0	0	30	ESO BATX CFPM CFPS	TRUE	(140,1.2e+03]	(140,350]	(140,350]	FALSE	FALSE	FALSE
102	4	1	0	Public Secondary 12-16+	1.43618253416725	08013111	027	78	1013	1	1	TRUE	143.618253416725	5	1	3	0	2	31	31	81	ESO BATX CFPM CFPS	TRUE	(140,1.2e+03]	(140,350]	(140,350]	TRUE	TRUE	FALSE
103	10	0	0	Public Secondary 12-16+	2.22562247878704	08013135	208	64	750	1	0	FALSE	222.562247878704	10	2	8	1	3	0	0	0	ESO BATX CFPM CFPS	TRUE	(140,1.2e+03]	(140,350]	(140,350]	FALSE	FALSE	FALSE
104	2	0	0	Public Secondary 12-16+	1.22238714747228	08013147	038	78	576	1	0	FALSE	122.238714747228	2	0	2	1	1	0	0	50	ESO BATX	TRUE	[0,140]	[0,140]	(14,140]	FALSE	FALSE	FALSE
105	1	2	0	Public Secondary 12-16+	1.50156781345228	08013159	331	78	759	3	2	TRUE	150.156781345228	1	1	0	1	4	48	48	32	ESO BATX	TRUE	(140,1.2e+03]	(140,350]	(140,350]	TRUE	TRUE	FALSE
106	2	2	0	Public Secondary 12-16+	1.08685807444978	08013160	025	78	695	3	2	TRUE	108.685807444978	2	1	1	1	4	44	30	14	ESO BATX	TRUE	[0,140]	[0,140]	(14,140]	TRUE	TRUE	FALSE
107	0	2	0	Public Secondary 12-16+	1.59275297396844	08013184	078	78	412	2	2	TRUE	159.275297396844	0	0	0	0	2	0	0	0	ESO BATX	FALSE	(140,1.2e+03]	(140,350]	(140,350]	TRUE	TRUE	FALSE
108	0	0	0	Public Secondary 12-16+	6.19486903238839	08013196	019	78	408	4	0	FALSE	619.486903238839	0	0	0	4	4	4	0	0	ESO BATX	FALSE	(140,1.2e+03]	(350,1.2e+03]	(350,1.2e+03]	FALSE	FALSE	FALSE
109	2	1	0	Public Secondary 12-16+	1.50705186533212	08013202	043	78	802	1	1	TRUE	150.705186533212	2	2	0	0	3	0	29	34	ESO BATX	TRUE	(140,1.2e+03]	(140,350]	(140,350]	TRUE	TRUE	FALSE
110	0	0	1	Public Secondary 12-16+	1.88402094775833	08013214	055	78	381	0	1	FALSE	188.402094775833	0	0	0	0	0	0	0	6	ESO BATX	FALSE	(140,1.2e+03]	(140,350]	(140,350]	TRUE	FALSE	TRUE
111	3	1	0	Public Secondary 12-16+	1.50705186533212	08013226	043	78	781	3	1	TRUE	150.705186533212	3	2	1	2	5	24	2	21	ESO BATX	TRUE	(140,1.2e+03]	(140,350]	(140,350]	TRUE	TRUE	FALSE
112	1	0	0	Public Secondary 12-16+	1.16794004574432	08013238	056	78	259	0	0	FALSE	116.794004574432	1	0	1	0	0	4	0	12	ESO BATX	TRUE	[0,140]	[0,140]	(14,140]	FALSE	FALSE	FALSE
113	0	1	0	Public Primary 3-12	6.98454088284597	08013305	070	78	239	1	1	TRUE	698.454088284597	0	0	0	0	1	25	0	0	EINF2C EPRI	FALSE	(140,1.2e+03]	(350,1.2e+03]	(350,1.2e+03]	TRUE	TRUE	FALSE
114	4	0	0	Public Secondary 12-16+	1.73386822601482	08013366	403	78	490	0	0	FALSE	173.386822601482	4	1	3	0	1	0	0	54	ESO BATX	TRUE	(140,1.2e+03]	(140,350]	(140,350]	FALSE	FALSE	FALSE
115	0	2	0	Public Primary 3-12	1.55350774988525	08013408	039	78	481	2	2	TRUE	155.350774988525	0	0	0	0	2	0	36	0	EINF2C EPRI	FALSE	(140,1.2e+03]	(140,350]	(140,350]	TRUE	TRUE	FALSE
116	1	1	0	Public Primary 3-12	3.15827833340082	08013411	032	78	397	2	1	TRUE	315.827833340082	2	0	1	1	2	0	42	45	EINF2C EPRI	TRUE	(140,1.2e+03]	(140,350]	(140,350]	TRUE	TRUE	FALSE
117	2	0	0	Public Primary 3-12	2.1767522855899	08013457	065	78	478	0	0	FALSE	217.67522855899	6	1	1	0	1	0	0	0	EINF2C EPRI	TRUE	(140,1.2e+03]	(140,350]	(140,350]	FALSE	FALSE	FALSE
118	3	0	0	Public Secondary 12-16+	2.75778088177358	08013469	074	78	401	1	0	FALSE	275.778088177358	3	2	1	1	3	0	30	19	ESO BATX AA01 CFPM AA03 CFPS IFE PFI TEGM	TRUE	(140,1.2e+03]	(140,350]	(140,350]	FALSE	FALSE	FALSE
119	4	0	0	Public Secondary 12-16+	2.75778088177358	08013470	074	78	417	0	0	FALSE	275.778088177358	5	2	2	0	2	0	0	62	ESO BATX	TRUE	(140,1.2e+03]	(140,350]	(140,350]	FALSE	FALSE	FALSE
120	2	0	0	Public Secondary 12-16+	1.62189559047136	08014115	053	78	649	0	0	FALSE	162.189559047136	2	1	1	0	1	0	0	44	ESO BATX CFPM CFPS TEGM	TRUE	(140,1.2e+03]	(140,350]	(140,350]	FALSE	FALSE	FALSE
121	3	0	0	Public Secondary 12-16+	0.911175121979895	08014188	046	78	423	0	0	FALSE	91.1175121979895	3	1	2	0	1	0	0	25	ESO BATX CFPM AA03 CFPS	TRUE	[0,140]	[0,140]	(14,140]	FALSE	FALSE	FALSE
122	1	1	0	Public Secondary 12-16+	1.27307447485678	08014206	075	78	541	6	1	TRUE	127.307447485678	1	0	1	5	6	0	89	24	ESO BATX	TRUE	[0,140]	[0,140]	(14,140]	TRUE	TRUE	FALSE
123	2	1	0	Public Primary 3-12	2.02282907094351	08014589	373	78	469	1	1	TRUE	202.282907094351	2	1	1	0	2	23	0	25	EINF2C EPRI	TRUE	(140,1.2e+03]	(140,350]	(140,350]	TRUE	TRUE	FALSE
124	1	0	0	Public Primary 3-12	2.92533432392273	08014620	082	67	352	1	0	FALSE	292.533432392273	1	1	0	1	2	0	3	3	EINF2C EPRI	TRUE	(140,1.2e+03]	(140,350]	(140,350]	FALSE	FALSE	FALSE
125	0	0	0	Public Primary 3-12	2.92533432392273	08014668	082	67	77	0	0	FALSE	292.533432392273	0	0	0	0	0	0	0	0	EINF2C EPRI	FALSE	(140,1.2e+03]	(140,350]	(140,350]	FALSE	FALSE	FALSE
126	0	0	0	Public Primary 3-12	2.92533432392273	08014681	082	67	398	4	0	FALSE	292.533432392273	0	0	0	4	4	0	6	1	EINF2C EPRI	FALSE	(140,1.2e+03]	(140,350]	(140,350]	FALSE	FALSE	FALSE
127	0	1	0	Public Secondary 12-16+	2.92533432392273	08014693	082	67	599	1	1	TRUE	292.533432392273	0	0	0	0	1	15	0	3	ESO BATX CFPM CFPS	FALSE	(140,1.2e+03]	(140,350]	(140,350]	TRUE	TRUE	FALSE
128	0	0	0	Public Primary 3-12	1.65275820960225	08014747	315	78	271	0	0	FALSE	165.275820960225	0	0	0	0	0	0	0	0	EINF2C EPRI	FALSE	(140,1.2e+03]	(140,350]	(140,350]	FALSE	FALSE	FALSE
129	0	0	0	Public Primary 3-12	2.92533432392273	08014796	082	67	22	0	0	FALSE	292.533432392273	1	0	0	0	0	0	0	23	EINF1C EINF2C EPRI	TRUE	(140,1.2e+03]	(140,350]	(140,350]	FALSE	FALSE	FALSE
130	1	0	0	Public Primary 3-12	0.469687116121107	08014814	115	78	138	0	0	FALSE	46.9687116121107	1	1	0	0	1	0	0	1	EINF2C EPRI	TRUE	[0,140]	[0,140]	(14,140]	FALSE	FALSE	FALSE
131	0	0	0	Public Primary 3-12	0.360100828231905	08014841	218	78	55	0	0	FALSE	36.0100828231905	0	0	0	0	0	0	0	0	EINF1C EINF2C EPRI	FALSE	[0,140]	[0,140]	(14,140]	FALSE	FALSE	FALSE
132	0	0	0	Public Primary 3-12	1.31053419870195	08014905	353	78	312	0	0	FALSE	131.053419870195	1	0	0	0	0	0	0	0	EINF2C EPRI	TRUE	[0,140]	[0,140]	(14,140]	FALSE	FALSE	FALSE
133	0	0	0	Public Primary 3-12	0.147732309055991	08014929	088	67	405	0	0	FALSE	14.7732309055991	0	0	0	0	0	0	0	0	EINF2C EPRI	FALSE	[0,140]	[0,140]	(14,140]	FALSE	FALSE	FALSE
134	1	2	0	Public Primary 3-12	1.90799236803053	08015004	335	78	187	2	2	TRUE	190.799236803053	1	0	1	0	2	0	0	1	EINF2C EPRI	TRUE	(140,1.2e+03]	(140,350]	(140,350]	TRUE	TRUE	FALSE
135	1	0	1	Public Primary 3-12	0.966914701307437	08015077	089	78	424	0	1	FALSE	96.6914701307437	1	1	0	0	1	17	33	0	EINF2C EPRI	TRUE	[0,140]	[0,140]	(14,140]	TRUE	FALSE	TRUE
136	0	0	0	Public Primary 3-12	1.43407726091243	08015107	011	67	80	0	0	FALSE	143.407726091243	0	0	0	0	0	0	0	0	EINF2C EPRI	FALSE	(140,1.2e+03]	(140,350]	(140,350]	FALSE	FALSE	FALSE
137	0	2	0	Public Primary 3-12	1.83669185558354	08015119	090	64	394	3	2	TRUE	183.669185558354	0	0	0	1	3	25	0	0	EINF2C EPRI	FALSE	(140,1.2e+03]	(140,350]	(140,350]	TRUE	TRUE	FALSE
138	0	0	0	Public Primary 3-12	1.83669185558354	08015144	090	64	390	0	0	FALSE	183.669185558354	0	0	0	0	0	0	0	0	EINF2C EPRI	FALSE	(140,1.2e+03]	(140,350]	(140,350]	FALSE	FALSE	FALSE
139	2	2	0	Public Secondary 12-16+	1.83669185558354	08015171	090	64	679	2	2	TRUE	183.669185558354	2	1	1	0	3	0	0	0	ESO BATX CFPM CFPS	TRUE	(140,1.2e+03]	(140,350]	(140,350]	TRUE	TRUE	FALSE
140	0	0	0	Public Primary 3-12	3.50603817686015	08015193	238	67	291	0	0	FALSE	350.603817686015	0	0	0	0	0	0	0	0	EINF2C EPRI	FALSE	(140,1.2e+03]	(350,1.2e+03]	(350,1.2e+03]	FALSE	FALSE	FALSE
141	0	0	0	Public Primary 3-12	1.48114389882648	08015247	237	67	208	0	0	FALSE	148.114389882648	0	0	0	0	0	0	0	0	EINF2C EPRI	FALSE	(140,1.2e+03]	(140,350]	(140,350]	FALSE	FALSE	FALSE
142	0	0	0	Public Primary 3-12	1.17878192534381	08015259	207	78	32	0	0	FALSE	117.878192534381	0	0	0	0	0	0	0	0	EINF2C EPRI	FALSE	[0,140]	[0,140]	(14,140]	FALSE	FALSE	FALSE
143	0	2	0	Public Primary 3-12	3.56314930883489	08015302	093	64	433	3	2	TRUE	356.314930883489	0	0	0	1	3	4	4	1	EINF2C EPRI	FALSE	(140,1.2e+03]	(350,1.2e+03]	(350,1.2e+03]	TRUE	TRUE	FALSE
144	3	2	0	Public Primary 3-12	3.09997416688194	08015351	284	78	357	4	2	TRUE	309.997416688194	3	0	3	2	4	32	31	34	EINF2C EPRI	TRUE	(140,1.2e+03]	(140,350]	(140,350]	TRUE	TRUE	FALSE
145	1	0	0	Public Primary 3-12	1.90219912777211	08015375	095	78	244	0	0	FALSE	190.219912777211	1	0	1	0	0	0	0	0	EINF2C EPRI	TRUE	(140,1.2e+03]	(140,350]	(140,350]	FALSE	FALSE	FALSE
146	0	0	0	Public Primary 3-12	0.648964361040506	08015399	394	78	383	1	0	FALSE	64.8964361040506	0	0	0	1	1	0	19	0	EINF2C EPRI	FALSE	[0,140]	[0,140]	(14,140]	FALSE	FALSE	FALSE
147	0	0	0	Public Primary 3-12	0.192141416082237	08015430	337	67	373	0	0	FALSE	19.2141416082237	0	0	0	0	0	0	0	1	EINF2C EPRI	FALSE	[0,140]	[0,140]	(14,140]	FALSE	FALSE	FALSE
148	0	0	0	Public Primary 3-12	1.90219912777211	08015454	095	78	380	0	0	FALSE	190.219912777211	0	0	0	0	0	0	0	0	EINF2C EPRI	FALSE	(140,1.2e+03]	(140,350]	(140,350]	FALSE	FALSE	FALSE
149	0	0	0	Public Primary 3-12	0.790045427612088	08015582	096	67	155	0	0	FALSE	79.0045427612088	0	0	0	0	0	0	0	0	EINF2C EPRI	FALSE	[0,140]	[0,140]	(14,140]	FALSE	FALSE	FALSE
150	0	0	0	Public Primary 3-12	0.790045427612088	08015612	096	67	47	0	0	FALSE	79.0045427612088	0	0	0	0	0	0	0	0	EINF2C EPRI	FALSE	[0,140]	[0,140]	(14,140]	FALSE	FALSE	FALSE
151	0	0	0	Public Primary 3-12	0.186046511627907	08015648	131	67	69	0	0	FALSE	18.6046511627907	0	0	0	0	0	0	0	0	EINF2C EPRI	FALSE	[0,140]	[0,140]	(14,140]	FALSE	FALSE	FALSE
152	0	0	0	Public Primary 3-12	0.687285223367698	08015651	128	67	122	0	0	FALSE	68.7285223367698	0	0	0	0	0	0	0	0	EINF2C EPRI	FALSE	[0,140]	[0,140]	(14,140]	FALSE	FALSE	FALSE
153	0	0	0	Public Primary 3-12	3.64176885916016	08015806	098	67	238	0	0	FALSE	364.176885916016	0	0	0	0	0	0	0	0	EINF2C EPRI	FALSE	(140,1.2e+03]	(350,1.2e+03]	(350,1.2e+03]	FALSE	FALSE	FALSE
154	0	0	0	Public Primary 3-12	0.333319445023124	08015821	168	78	400	3	0	FALSE	33.3319445023124	0	0	0	3	3	0	0	0	EINF2C EPRI	FALSE	[0,140]	[0,140]	(14,140]	FALSE	FALSE	FALSE
155	2	0	0	Public Primary 3-12	1.77113057168159	08015831	159	67	102	0	0	FALSE	177.113057168159	2	1	1	0	1	0	0	30	EINF2C EPRI	TRUE	(140,1.2e+03]	(140,350]	(140,350]	FALSE	FALSE	FALSE
156	1	0	0	Public Primary 3-12	0.982835480360841	08015843	366	78	444	0	0	FALSE	98.2835480360841	1	1	0	0	1	0	0	1	EINF2C EPRI	TRUE	[0,140]	[0,140]	(14,140]	FALSE	FALSE	FALSE
157	0	0	0	Public Primary 3-12	1.0738255033557	08015855	365	78	448	0	0	FALSE	107.38255033557	0	0	0	0	0	0	0	0	EINF2C EPRI	FALSE	[0,140]	[0,140]	(14,140]	FALSE	FALSE	FALSE
158	0	0	0	Public Primary 3-12	1.0738255033557	08015961	365	78	225	0	0	FALSE	107.38255033557	0	0	0	0	0	0	0	0	EINF2C EPRI	FALSE	[0,140]	[0,140]	(14,140]	FALSE	FALSE	FALSE
159	0	0	0	Public Primary 3-12	0.559103080952241	08016033	176	78	132	0	0	FALSE	55.9103080952241	0	0	0	0	0	0	0	0	EINF2C EPRI	FALSE	[0,140]	[0,140]	(14,140]	FALSE	FALSE	FALSE
160	0	0	0	Public Primary 3-12	1.3066005857175	08016069	145	67	20	0	0	FALSE	130.66005857175	0	0	0	0	0	0	0	0	EINF2C EPRI	FALSE	[0,140]	[0,140]	(14,140]	FALSE	FALSE	FALSE
161	0	0	0	Public Primary 3-12	1.3066005857175	08016070	145	67	12	0	0	FALSE	130.66005857175	0	0	0	0	0	0	0	0	EINF2C EPRI	FALSE	[0,140]	[0,140]	(14,140]	FALSE	FALSE	FALSE
162	0	0	0	Public Primary 3-12	0.147732309055991	08016082	088	67	10	0	0	FALSE	14.7732309055991	0	0	0	0	0	0	0	0	EINF2C EPRI	FALSE	[0,140]	[0,140]	(14,140]	FALSE	FALSE	FALSE
163	0	1	0	Public Primary 3-12	1.56107714322883	08016094	219	67	178	1	1	TRUE	156.107714322883	0	0	0	0	1	17	17	0	EINF2C EPRI	FALSE	(140,1.2e+03]	(140,350]	(140,350]	TRUE	TRUE	FALSE
164	0	0	0	Public Primary 3-12	0.186046511627907	08016136	131	67	63	0	0	FALSE	18.6046511627907	0	0	0	0	0	0	0	0	EINF2C EPRI	FALSE	[0,140]	[0,140]	(14,140]	FALSE	FALSE	FALSE
165	0	0	0	Public Primary 3-12	0.559103080952241	08016161	176	78	117	0	0	FALSE	55.9103080952241	0	0	0	0	0	0	0	0	EINF2C EPRI	FALSE	[0,140]	[0,140]	(14,140]	FALSE	FALSE	FALSE
166	0	0	0	Public Primary 3-12	1.02163680811472	08016173	360	78	145	0	0	FALSE	102.163680811472	0	0	0	0	0	0	0	0	EINF2C EPRI	FALSE	[0,140]	[0,140]	(14,140]	FALSE	FALSE	FALSE
167	0	2	0	Public Primary 3-12	3.22867059488256	08016185	102	67	324	2	2	TRUE	322.867059488256	0	0	0	0	2	36	0	0	EINF2C EPRI	FALSE	(140,1.2e+03]	(140,350]	(140,350]	TRUE	TRUE	FALSE
168	1	0	0	Public Primary 3-12	0.730585757875285	08016240	261	78	373	2	0	FALSE	73.0585757875285	1	1	0	2	3	0	0	0	EINF2C EPRI	TRUE	[0,140]	[0,140]	(14,140]	FALSE	FALSE	FALSE
169	0	0	0	Public Primary 3-12	2.54482359745518	08016264	369	78	231	0	0	FALSE	254.482359745518	0	0	0	0	0	0	0	1	EINF2C EPRI	FALSE	(140,1.2e+03]	(140,350]	(140,350]	FALSE	FALSE	FALSE
170	0	0	0	Public Primary 3-12	0.186046511627907	08016291	131	67	45	0	0	FALSE	18.6046511627907	0	0	0	0	0	0	0	0	EINF2C EPRI	FALSE	[0,140]	[0,140]	(14,140]	FALSE	FALSE	FALSE
171	0	0	0	Public Primary 3-12	2.54482359745518	08016331	369	78	382	0	0	FALSE	254.482359745518	0	0	0	0	0	1	0	0	EINF2C EPRI	FALSE	(140,1.2e+03]	(140,350]	(140,350]	FALSE	FALSE	FALSE
172	1	1	0	Public Primary 3-12	1.36636910184004	08016367	108	78	450	1	1	TRUE	136.636910184004	1	0	1	0	1	24	47	25	EINF2C EPRI	TRUE	[0,140]	[0,140]	(14,140]	TRUE	TRUE	FALSE
173	0	0	1	Public Primary 3-12	1.36636910184004	08016380	108	78	215	0	1	FALSE	136.636910184004	0	0	0	0	0	0	0	0	EINF2C EPRI	FALSE	[0,140]	[0,140]	(14,140]	TRUE	FALSE	TRUE
174	1	0	0	Public Primary 3-12	0.97000447694374	08016392	110	78	226	0	0	FALSE	97.000447694374	1	0	1	0	0	0	0	26	EINF2C EPRI	TRUE	[0,140]	[0,140]	(14,140]	FALSE	FALSE	FALSE
175	0	0	0	Public Primary 3-12	1.4830589040575	08016409	109	78	211	0	0	FALSE	148.30589040575	0	0	0	0	0	0	0	0	EINF2C EPRI	FALSE	(140,1.2e+03]	(140,350]	(140,350]	FALSE	FALSE	FALSE
176	0	0	0	Public Primary 3-12	1.4830589040575	08016410	109	78	282	2	0	FALSE	148.30589040575	0	0	0	2	2	0	17	0	EINF2C EPRI	FALSE	(140,1.2e+03]	(140,350]	(140,350]	FALSE	FALSE	FALSE
177	2	2	0	Public Primary 3-12	1.36636910184004	08016422	108	78	335	2	2	TRUE	136.636910184004	2	0	2	0	2	0	0	24	EINF2C EPRI	TRUE	[0,140]	[0,140]	(14,140]	TRUE	TRUE	FALSE
178	0	1	0	Public Primary 3-12	1.36636910184004	08016744	108	78	305	1	1	TRUE	136.636910184004	0	0	0	0	1	17	17	0	EINF2C EPRI	FALSE	[0,140]	[0,140]	(14,140]	TRUE	TRUE	FALSE
179	0	0	0	Public Primary 3-12	1.36636910184004	08016771	108	78	452	1	0	FALSE	136.636910184004	0	0	0	1	1	0	50	0	EINF2C EPRI	FALSE	[0,140]	[0,140]	(14,140]	FALSE	FALSE	FALSE
180	2	0	1	Public Secondary 12-16+	1.36636910184004	08016781	108	78	1667	2	1	FALSE	136.636910184004	2	0	2	2	2	0	52	44	ESO BATX CFPM AA03 CFPS PFI	TRUE	[0,140]	[0,140]	(14,140]	TRUE	FALSE	TRUE
181	0	0	0	Public Secondary 12-16+	1.36636910184004	08016793	108	78	713	0	0	FALSE	136.636910184004	0	0	0	0	0	0	0	0	ESO BATX	FALSE	[0,140]	[0,140]	(14,140]	FALSE	FALSE	FALSE
182	1	0	0	Public Primary 3-12	1.02011075488196	08016811	359	78	577	0	0	FALSE	102.011075488196	1	0	1	0	0	0	18	18	EINF2C EPRI	TRUE	[0,140]	[0,140]	(14,140]	FALSE	FALSE	FALSE
183	0	0	0	Public Primary 3-12	0.469687116121107	08016872	115	78	228	0	0	FALSE	46.9687116121107	0	0	0	0	0	0	0	0	EINF2C EPRI	FALSE	[0,140]	[0,140]	(14,140]	FALSE	FALSE	FALSE
184	0	0	0	Public Primary 3-12	0.469687116121107	08016938	115	78	379	1	0	FALSE	46.9687116121107	0	0	0	1	1	0	0	0	EINF2C EPRI	FALSE	[0,140]	[0,140]	(14,140]	FALSE	FALSE	FALSE
185	0	0	0	Public Primary 3-12	0.90049527239982	08016941	117	78	345	0	0	FALSE	90.049527239982	0	0	0	0	0	0	0	0	EINF2C EPRI	FALSE	[0,140]	[0,140]	(14,140]	FALSE	FALSE	FALSE
186	0	0	0	Public Primary 3-12	0.90049527239982	08017104	117	78	219	0	0	FALSE	90.049527239982	0	0	0	0	0	0	0	0	EINF2C EPRI	FALSE	[0,140]	[0,140]	(14,140]	FALSE	FALSE	FALSE
187	1	0	1	Public Primary 3-12	3.41315418788601	08017116	116	78	206	1	1	FALSE	341.315418788601	1	0	1	1	1	0	0	21	EINF2C EPRI	TRUE	(140,1.2e+03]	(140,350]	(140,350]	TRUE	FALSE	TRUE
188	5	0	0	Public Secondary 12-16+	0.90049527239982	08017131	117	78	997	0	0	FALSE	90.049527239982	5	5	0	0	5	0	0	2	ESO BATX CFPM AA03 CFPS	TRUE	[0,140]	[0,140]	(14,140]	FALSE	FALSE	FALSE
189	22	1	0	Public Secondary 12-16+	3.41315418788601	08017153	116	78	469	11	1	TRUE	341.315418788601	22	10	12	10	21	0	54	99	ESO BATX	TRUE	(140,1.2e+03]	(140,350]	(140,350]	TRUE	TRUE	FALSE
190	0	0	0	Public Primary 3-12	2.07293666026871	08017232	215	67	198	0	0	FALSE	207.293666026871	0	0	0	0	0	0	0	0	EINF2C EPRI	FALSE	(140,1.2e+03]	(140,350]	(140,350]	FALSE	FALSE	FALSE
191	0	0	0	Public Primary 3-12	0.559103080952241	08017244	176	78	124	0	0	FALSE	55.9103080952241	0	0	0	0	0	0	0	0	EINF2C EPRI	FALSE	[0,140]	[0,140]	(14,140]	FALSE	FALSE	FALSE
192	0	0	0	Public Primary 3-12	2.85508007351011	08017271	285	78	463	0	0	FALSE	285.508007351011	0	0	0	0	0	0	0	0	EINF2C EPRI	FALSE	(140,1.2e+03]	(140,350]	(140,350]	FALSE	FALSE	FALSE
193	0	0	0	Public Primary 3-12	1.06164383561644	08017311	121	78	454	0	0	FALSE	106.164383561644	0	0	0	0	0	0	0	0	EINF2C EPRI	FALSE	[0,140]	[0,140]	(14,140]	FALSE	FALSE	FALSE
194	0	0	0	Public Primary 3-12	1.28290655308667	08017359	122	78	446	1	0	FALSE	128.290655308667	0	0	0	1	1	0	0	0	EINF2C EPRI	FALSE	[0,140]	[0,140]	(14,140]	FALSE	FALSE	FALSE
195	0	0	0	Public Primary 3-12	1.28290655308667	08017360	122	78	255	0	0	FALSE	128.290655308667	0	0	0	0	0	0	0	0	EINF2C EPRI	FALSE	[0,140]	[0,140]	(14,140]	FALSE	FALSE	FALSE
196	0	0	0	Public Primary 3-12	1.28290655308667	08017505	122	78	108	0	0	FALSE	128.290655308667	0	0	0	0	0	0	0	0	EINF2C EPRI	FALSE	[0,140]	[0,140]	(14,140]	FALSE	FALSE	FALSE
197	1	2	0	Public Secondary 12-16+	1.28290655308667	08017530	122	78	532	3	2	TRUE	128.290655308667	1	0	1	1	3	0	0	0	ESO BATX	TRUE	[0,140]	[0,140]	(14,140]	TRUE	TRUE	FALSE
198	1	3	0	Public Primary 3-12	1.02163680811472	08017611	360	78	317	3	3	TRUE	102.163680811472	2	0	1	0	3	65	20	18	EINF2C EPRI	TRUE	[0,140]	[0,140]	(14,140]	TRUE	TRUE	FALSE
199	1	0	0	Public Primary 3-12	0.687285223367698	08017633	128	67	129	0	0	FALSE	68.7285223367698	1	1	0	0	1	0	0	0	EINF2C EPRI	TRUE	[0,140]	[0,140]	(14,140]	FALSE	FALSE	FALSE
200	0	0	0	Public Primary 3-12	0.687285223367698	08017645	128	67	222	1	0	FALSE	68.7285223367698	0	0	0	1	1	0	24	0	EINF2C EPRI	FALSE	[0,140]	[0,140]	(14,140]	FALSE	FALSE	FALSE
201	0	0	1	Public Primary 3-12	0.559103080952241	08017682	176	78	182	0	1	FALSE	55.9103080952241	0	0	0	0	0	16	16	0	EINF2C EPRI	FALSE	[0,140]	[0,140]	(14,140]	TRUE	FALSE	TRUE
202	1	0	0	Public Primary 3-12	1.60804707814425	08017694	286	78	203	0	0	FALSE	160.804707814425	1	0	1	0	0	0	0	0	EINF2C EPRI	TRUE	(140,1.2e+03]	(140,350]	(140,350]	FALSE	FALSE	FALSE
203	1	3	0	Public Primary 3-12	3.04191762487072	08017700	287	78	202	4	3	TRUE	304.191762487072	2	0	1	1	4	0	21	19	EINF2C EPRI	TRUE	(140,1.2e+03]	(140,350]	(140,350]	TRUE	TRUE	FALSE
204	3	0	0	Public Primary 3-12	1.60804707814425	08017712	286	78	230	1	0	FALSE	160.804707814425	3	0	3	1	1	0	24	24	EINF2C EPRI	TRUE	(140,1.2e+03]	(140,350]	(140,350]	FALSE	FALSE	FALSE
205	14	1	0	Public Secondary 12-16+	1.60804707814425	08017852	286	78	1558	1	1	TRUE	160.804707814425	14	3	11	0	4	0	24	187	ESO BATX CFPM AA03 CFPS	TRUE	(140,1.2e+03]	(140,350]	(140,350]	TRUE	TRUE	FALSE
206	0	0	0	Public Primary 3-12	1.60804707814425	08017918	286	78	436	0	0	FALSE	160.804707814425	0	0	0	0	0	0	0	0	EINF2C EPRI	FALSE	(140,1.2e+03]	(140,350]	(140,350]	FALSE	FALSE	FALSE
207	1	0	0	Public Secondary 12-16+	1.60804707814425	08017931	286	78	549	1	0	FALSE	160.804707814425	2	1	0	1	2	8	8	14	ESO BATX	TRUE	(140,1.2e+03]	(140,350]	(140,350]	FALSE	FALSE	FALSE
208	0	0	0	Public Primary 3-12	1.17878192534381	08017979	207	78	164	0	0	FALSE	117.878192534381	0	0	0	0	0	0	0	0	EINF2C EPRI	FALSE	[0,140]	[0,140]	(14,140]	FALSE	FALSE	FALSE
209	0	0	0	Public Primary 3-12	1.3066005857175	08017992	145	67	268	0	0	FALSE	130.66005857175	0	0	0	0	0	0	0	0	EINF2C EPRI	FALSE	[0,140]	[0,140]	(14,140]	FALSE	FALSE	FALSE
210	3	0	0	Public Primary 3-12	0.424448217317487	08018005	130	67	78	0	0	FALSE	42.4448217317487	3	3	0	0	3	0	13	0	EINF2C EPRI	TRUE	[0,140]	[0,140]	(14,140]	FALSE	FALSE	FALSE
211	0	0	0	Public Primary 3-12	0.424448217317487	08018017	130	67	9	0	0	FALSE	42.4448217317487	0	0	0	0	0	0	0	0	EINF2C EPRI	FALSE	[0,140]	[0,140]	(14,140]	FALSE	FALSE	FALSE
212	0	0	0	Public Primary 3-12	3.68761181496221	08018029	350	67	406	1	0	FALSE	368.761181496221	0	0	0	1	1	0	18	0	EINF2C EPRI	FALSE	(140,1.2e+03]	(350,1.2e+03]	(350,1.2e+03]	FALSE	FALSE	FALSE
213	4	2	0	Public Primary 3-12	4.12020242733665	08018066	294	78	670	4	2	TRUE	412.020242733665	4	4	0	2	8	35	0	126	EINF2C EPRI	TRUE	(140,1.2e+03]	(350,1.2e+03]	(350,1.2e+03]	TRUE	TRUE	FALSE
214	0	1	0	Public Primary 3-12	1.52935179012588	08018078	299	78	210	1	1	TRUE	152.935179012588	0	0	0	0	1	0	0	0	EINF2C EPRI	FALSE	(140,1.2e+03]	(140,350]	(140,350]	TRUE	TRUE	FALSE
215	1	0	0	Public Primary 3-12	2.51655116342096	08018091	290	78	502	1	0	FALSE	251.655116342096	1	1	0	1	2	0	0	0	EINF2C EPRI	TRUE	(140,1.2e+03]	(140,350]	(140,350]	FALSE	FALSE	FALSE
216	7	0	0	Public Primary 3-12	3.98423442721275	08018145	295	78	264	0	0	FALSE	398.423442721275	8	7	0	0	7	0	0	0	EINF2C EPRI	TRUE	(140,1.2e+03]	(350,1.2e+03]	(350,1.2e+03]	FALSE	FALSE	FALSE
217	3	1	0	Public Primary 3-12	2.97921813689871	08018157	291	78	487	1	1	TRUE	297.921813689871	3	2	1	0	3	0	5	4	EINF2C EPRI	TRUE	(140,1.2e+03]	(140,350]	(140,350]	TRUE	TRUE	FALSE
218	2	0	0	Public Primary 3-12	1.52935179012588	08019149	299	78	288	0	0	FALSE	152.935179012588	2	1	1	0	1	0	0	17	EINF2C EPRI	TRUE	(140,1.2e+03]	(140,350]	(140,350]	FALSE	FALSE	FALSE
219	2	0	0	Public Primary 3-12	2.11130816653999	08019198	293	78	480	0	0	FALSE	211.130816653999	3	0	2	0	0	0	1	49	EINF2C EPRI	TRUE	(140,1.2e+03]	(140,350]	(140,350]	FALSE	FALSE	FALSE
220	1	0	0	Public Primary 3-12	1.226826608506	08019216	288	78	450	2	0	FALSE	122.6826608506	1	1	0	2	3	0	50	0	EINF2C EPRI	TRUE	[0,140]	[0,140]	(14,140]	FALSE	FALSE	FALSE
221	0	0	0	Public Primary 3-12	1.78164901514402	08019231	292	78	477	0	0	FALSE	178.164901514402	1	0	0	0	0	0	0	0	EINF2C EPRI	TRUE	(140,1.2e+03]	(140,350]	(140,350]	FALSE	FALSE	FALSE
222	0	0	0	Public Primary 3-12	1.49476831091181	08019241	298	78	397	0	0	FALSE	149.476831091181	0	0	0	0	0	0	0	0	EINF2C EPRI	FALSE	(140,1.2e+03]	(140,350]	(140,350]	FALSE	FALSE	FALSE
223	0	0	0	Public Primary 3-12	3.98423442721275	08019265	295	78	453	5	0	FALSE	398.423442721275	1	0	0	5	5	0	59	0	EINF2C EPRI	TRUE	(140,1.2e+03]	(350,1.2e+03]	(350,1.2e+03]	FALSE	FALSE	FALSE
224	2	6	1	Public Primary 3-12	1.52935179012588	08019277	299	78	454	6	7	TRUE	152.935179012588	2	1	1	0	7	40	20	20	EINF2C EPRI	TRUE	(140,1.2e+03]	(140,350]	(140,350]	TRUE	TRUE	TRUE
225	0	0	0	Public Primary 3-12	1.78164901514402	08019290	292	78	228	1	0	FALSE	178.164901514402	0	0	0	1	1	0	0	0	EINF2C EPRI	FALSE	(140,1.2e+03]	(140,350]	(140,350]	FALSE	FALSE	FALSE
226	2	0	0	Public Secondary 12-16+	1.78164901514402	08019307	292	78	554	0	0	FALSE	178.164901514402	3	1	1	0	1	0	0	19	ESO BATX	TRUE	(140,1.2e+03]	(140,350]	(140,350]	FALSE	FALSE	FALSE
227	24	1	0	Public Secondary 12-16+	4.12020242733665	08019319	294	78	1095	5	1	TRUE	412.020242733665	26	5	19	4	10	2	78	348	ESO BATX CFPM AA03 CFPS	TRUE	(140,1.2e+03]	(350,1.2e+03]	(350,1.2e+03]	TRUE	TRUE	FALSE
228	3	1	0	Public Secondary 12-16+	1.82762601000385	08019320	297	78	586	4	1	TRUE	182.762601000385	4	2	1	3	6	27	108	29	ESO BATX	TRUE	(140,1.2e+03]	(140,350]	(140,350]	TRUE	TRUE	FALSE
229	3	1	0	Public Secondary 12-16+	1.52935179012588	08019411	299	78	393	2	1	TRUE	152.935179012588	3	1	2	1	3	2	18	26	ESO BATX PFI	TRUE	(140,1.2e+03]	(140,350]	(140,350]	TRUE	TRUE	FALSE
230	2	0	0	Public Primary 3-12	0.925384765244496	08019435	372	67	467	0	0	FALSE	92.5384765244496	2	2	0	0	2	0	39	39	EINF2C EPRI	TRUE	[0,140]	[0,140]	(14,140]	FALSE	FALSE	FALSE
231	4	0	0	Public Primary 3-12	1.3533107781537	08019459	371	67	207	0	0	FALSE	135.33107781537	4	1	3	0	1	0	0	43	EINF2C EPRI	TRUE	[0,140]	[0,140]	(14,140]	FALSE	FALSE	FALSE
232	0	0	0	Public Primary 3-12	0.925384765244496	08019460	372	67	243	0	0	FALSE	92.5384765244496	0	0	0	0	0	0	3	3	EINF2C EPRI	FALSE	[0,140]	[0,140]	(14,140]	FALSE	FALSE	FALSE
233	3	0	0	Public Secondary 12-16+	0.925384765244496	08019630	372	67	863	1	0	FALSE	92.5384765244496	3	0	3	1	1	0	0	77	ESO BATX	TRUE	[0,140]	[0,140]	(14,140]	FALSE	FALSE	FALSE
234	2	0	0	Public Primary 3-12	0.925384765244496	08019642	372	67	408	1	0	FALSE	92.5384765244496	2	2	0	1	3	0	22	26	EINF2C EPRI	TRUE	[0,140]	[0,140]	(14,140]	FALSE	FALSE	FALSE
235	0	0	0	Public Primary 3-12	0.186046511627907	08019678	131	67	73	0	0	FALSE	18.6046511627907	0	0	0	0	0	0	0	0	EINF1C EINF2C EPRI	FALSE	[0,140]	[0,140]	(14,140]	FALSE	FALSE	FALSE
236	0	0	0	Public Primary 3-12	0.186046511627907	08019691	131	67	48	0	0	FALSE	18.6046511627907	0	0	0	0	0	0	0	0	EINF2C EPRI	FALSE	[0,140]	[0,140]	(14,140]	FALSE	FALSE	FALSE
237	0	0	0	Public Primary 3-12	2.95346491859963	08019711	300	78	345	0	0	FALSE	295.346491859963	0	0	0	0	0	0	0	0	EINF2C EPRI	FALSE	(140,1.2e+03]	(140,350]	(140,350]	FALSE	FALSE	FALSE
238	7	0	0	Public Primary 3-12	2.95346491859963	08019745	300	78	419	5	0	FALSE	295.346491859963	7	6	1	5	11	3	25	0	EINF2C EPRI	TRUE	(140,1.2e+03]	(140,350]	(140,350]	FALSE	FALSE	FALSE
239	0	0	0	Public Primary 3-12	2.01719417895394	08019782	376	78	385	0	0	FALSE	201.719417895394	0	0	0	0	0	0	0	0	EINF2C EPRI	FALSE	(140,1.2e+03]	(140,350]	(140,350]	FALSE	FALSE	FALSE
240	0	4	0	Public Primary 3-12	1.65275820960225	08019824	315	78	318	6	4	TRUE	165.275820960225	0	0	0	2	6	33	66	19	EINF2C EPRI	FALSE	(140,1.2e+03]	(140,350]	(140,350]	TRUE	TRUE	FALSE
241	0	0	0	Public Primary 3-12	3.7181003887105	08019861	185	67	36	0	0	FALSE	371.81003887105	0	0	0	0	0	0	0	0	EINF2C EPRI	FALSE	(140,1.2e+03]	(350,1.2e+03]	(350,1.2e+03]	FALSE	FALSE	FALSE
242	0	0	0	Public Primary 3-12	0.432822362488729	08019873	143	64	226	0	0	FALSE	43.2822362488729	0	0	0	0	0	0	0	6	EINF2C EPRI	FALSE	[0,140]	[0,140]	(14,140]	FALSE	FALSE	FALSE
243	0	0	0	Public Primary 3-12	0.432822362488729	08019927	143	64	357	0	0	FALSE	43.2822362488729	0	0	0	0	0	0	0	0	EINF2C EPRI	FALSE	[0,140]	[0,140]	(14,140]	FALSE	FALSE	FALSE
244	2	4	0	Public Primary 3-12	7.11624797019773	08019940	144	67	327	17	4	TRUE	711.624797019773	2	2	0	13	19	47	130	5	EINF2C EPRI	TRUE	(140,1.2e+03]	(350,1.2e+03]	(350,1.2e+03]	TRUE	TRUE	FALSE
245	0	0	0	Public Primary 3-12	1.3066005857175	08020012	145	67	127	0	0	FALSE	130.66005857175	0	0	0	0	0	0	0	0	EINF2C EPRI	FALSE	[0,140]	[0,140]	(14,140]	FALSE	FALSE	FALSE
246	2	0	0	Public Primary 3-12	1.67381974248927	08020061	146	67	258	0	0	FALSE	167.381974248927	2	2	0	0	2	0	0	37	EINF2C EPRI	TRUE	(140,1.2e+03]	(140,350]	(140,350]	FALSE	FALSE	FALSE
247	0	0	0	Public Primary 3-12	1.67381974248927	08020073	146	67	440	2	0	FALSE	167.381974248927	0	0	0	2	2	0	0	0	EINF2C EPRI	FALSE	(140,1.2e+03]	(140,350]	(140,350]	FALSE	FALSE	FALSE
248	3	0	0	Public Primary 3-12	1.3066005857175	08020097	145	67	247	0	0	FALSE	130.66005857175	3	2	1	0	2	0	0	0	EINF2C EPRI	TRUE	[0,140]	[0,140]	(14,140]	FALSE	FALSE	FALSE
249	0	0	0	Public Primary 3-12	1.42663043478261	08020127	147	67	489	1	0	FALSE	142.663043478261	0	0	0	1	1	0	18	0	EINF2C EPRI	FALSE	(140,1.2e+03]	(140,350]	(140,350]	FALSE	FALSE	FALSE
250	5	1	0	Public Secondary 12-16+	1.67381974248927	08020462	146	67	1501	4	1	TRUE	167.381974248927	5	0	5	3	4	0	50	5	ESO BATX CFPM AA03 CFPS PFI	TRUE	(140,1.2e+03]	(140,350]	(140,350]	TRUE	TRUE	FALSE
251	1	1	0	Public Secondary 12-16+	1.67381974248927	08020474	146	67	989	2	1	TRUE	167.381974248927	1	1	0	1	3	0	32	36	ESO BATX CFPM	TRUE	(140,1.2e+03]	(140,350]	(140,350]	TRUE	TRUE	FALSE
252	0	0	0	Public Primary 3-12	1.58858919759346	08020498	149	78	222	1	0	FALSE	158.858919759346	0	0	0	1	1	0	47	0	EINF2C EPRI	FALSE	(140,1.2e+03]	(140,350]	(140,350]	FALSE	FALSE	FALSE
253	0	1	0	Public Primary 3-12	1.58858919759346	08020607	149	78	447	1	1	TRUE	158.858919759346	1	0	0	0	1	24	0	16	EINF2C EPRI	TRUE	(140,1.2e+03]	(140,350]	(140,350]	TRUE	TRUE	FALSE
254	5	0	0	Public Primary 3-12	1.58858919759346	08020619	149	78	442	0	0	FALSE	158.858919759346	5	0	5	0	0	0	0	71	EINF2C EPRI	TRUE	(140,1.2e+03]	(140,350]	(140,350]	FALSE	FALSE	FALSE
255	7	0	0	Public Secondary 12-16+	1.58858919759346	08020620	149	78	899	1	0	FALSE	158.858919759346	7	2	5	1	3	8	6	145	ESO BATX	TRUE	(140,1.2e+03]	(140,350]	(140,350]	FALSE	FALSE	FALSE
256	1	0	0	Public Primary 3-12	2.17178086030545	08020656	150	78	194	0	0	FALSE	217.178086030545	1	0	1	0	0	0	0	1	EINF2C EPRI	TRUE	(140,1.2e+03]	(140,350]	(140,350]	FALSE	FALSE	FALSE
257	0	0	0	Public Primary 3-12	2.00803212851406	08020701	212	67	112	0	0	FALSE	200.803212851406	0	0	0	0	0	0	0	0	EINF2C EPRI	FALSE	(140,1.2e+03]	(140,350]	(140,350]	FALSE	FALSE	FALSE
258	0	0	0	Public Primary 3-12	0.914760914760915	08020723	361	78	224	0	0	FALSE	91.4760914760915	0	0	0	0	0	0	0	0	EINF2C EPRI	FALSE	[0,140]	[0,140]	(14,140]	FALSE	FALSE	FALSE
259	0	0	0	Public Secondary 12-16+	1.28857239742286	08020826	362	78	627	0	0	FALSE	128.857239742286	0	0	0	0	0	0	0	4	ESO BATX CFPM CFPS	FALSE	[0,140]	[0,140]	(14,140]	FALSE	FALSE	FALSE
260	1	1	0	Public Secondary 12-16+	0.914760914760915	08020838	361	78	401	1	1	TRUE	91.4760914760915	2	0	1	0	1	20	20	18	ESO BATX	TRUE	[0,140]	[0,140]	(14,140]	TRUE	TRUE	FALSE
261	0	0	0	Public Primary 3-12	1.02163680811472	08020841	360	78	433	2	0	FALSE	102.163680811472	0	0	0	2	2	0	0	2	EINF2C EPRI	FALSE	[0,140]	[0,140]	(14,140]	FALSE	FALSE	FALSE
262	1	5	0	Public Primary 3-12	3.28648346269492	08020863	252	78	400	5	5	TRUE	328.648346269492	2	0	1	0	5	23	0	36	EINF2C EPRI	TRUE	(140,1.2e+03]	(140,350]	(140,350]	TRUE	TRUE	FALSE
263	3	3	0	Public Primary 3-12	1.60863473613201	08020905	152	78	344	3	3	TRUE	160.863473613201	3	3	0	0	6	46	0	58	EINF2C EPRI	TRUE	(140,1.2e+03]	(140,350]	(140,350]	TRUE	TRUE	FALSE
264	1	0	0	Public Primary 3-12	2.06641014678638	08020917	158	78	447	0	0	FALSE	206.641014678638	5	0	1	0	0	0	0	67	EINF2C EPRI	TRUE	(140,1.2e+03]	(140,350]	(140,350]	FALSE	FALSE	FALSE
265	2	1	0	Public Primary 3-12	3.65002683843264	08020929	154	78	366	2	1	TRUE	365.002683843264	2	0	2	1	2	1	22	4	EINF2C EPRI	TRUE	(140,1.2e+03]	(350,1.2e+03]	(350,1.2e+03]	TRUE	TRUE	FALSE
266	6	2	0	Public Primary 3-12	3.64240526551217	08021041	157	78	210	3	2	TRUE	364.240526551217	6	5	1	1	8	0	0	0	EINF2C EPRI	TRUE	(140,1.2e+03]	(350,1.2e+03]	(350,1.2e+03]	TRUE	TRUE	FALSE
267	6	3	0	Public Secondary 12-16+	3.64240526551217	08021259	157	78	1305	4	3	TRUE	364.240526551217	6	2	4	1	6	0	51	63	ESO BATX CFPM AA03 CFPS PFI	TRUE	(140,1.2e+03]	(350,1.2e+03]	(350,1.2e+03]	TRUE	TRUE	FALSE
268	3	3	0	Public Secondary 12-16+	1.38733497426717	08021260	155	78	1136	4	3	TRUE	138.733497426717	3	1	2	1	5	0	4	49	ESO BATX CFPM CFPS TEGM TEGS	TRUE	[0,140]	[0,140]	(14,140]	TRUE	TRUE	FALSE
269	16	3	0	Public Secondary 12-16+	1.98897539353299	08021302	153	78	596	3	3	TRUE	198.897539353299	16	1	15	0	4	60	0	228	ESO BATX	TRUE	(140,1.2e+03]	(140,350]	(140,350]	TRUE	TRUE	FALSE
270	0	0	0	Public Primary 3-12	0.360100828231905	08021326	218	78	68	0	0	FALSE	36.0100828231905	0	0	0	0	0	0	0	0	EINF2C EPRI	FALSE	[0,140]	[0,140]	(14,140]	FALSE	FALSE	FALSE
271	0	0	0	Public Primary 3-12	0.567783307170769	08021351	160	78	208	0	0	FALSE	56.7783307170769	0	0	0	0	0	0	0	0	EINF2C EPRI	FALSE	[0,140]	[0,140]	(14,140]	FALSE	FALSE	FALSE
272	0	0	0	Public Primary 3-12	0.567783307170769	08021363	160	78	205	0	0	FALSE	56.7783307170769	0	0	0	0	0	0	1	3	EINF2C EPRI	FALSE	[0,140]	[0,140]	(14,140]	FALSE	FALSE	FALSE
273	2	1	0	Public Secondary 12-16+	0.567783307170769	08021430	160	78	743	2	1	TRUE	56.7783307170769	2	0	2	1	2	23	0	39	ESO BATX	TRUE	[0,140]	[0,140]	(14,140]	TRUE	TRUE	FALSE
274	2	0	0	Public Primary 3-12	0.567783307170769	08021442	160	78	399	1	0	FALSE	56.7783307170769	2	2	0	1	3	0	18	2	EINF2C EPRI	TRUE	[0,140]	[0,140]	(14,140]	FALSE	FALSE	FALSE
275	0	1	1	Public Primary 3-12	2.17947105913911	08021466	349	78	322	2	2	TRUE	217.947105913911	0	0	0	1	2	26	40	11	EINF2C EPRI	FALSE	(140,1.2e+03]	(140,350]	(140,350]	TRUE	TRUE	TRUE
276	3	0	0	Public Primary 3-12	1.8821233139312	08021570	348	78	240	0	0	FALSE	188.21233139312	3	1	2	0	1	0	0	48	EINF2C EPRI	TRUE	(140,1.2e+03]	(140,350]	(140,350]	FALSE	FALSE	FALSE
277	1	1	0	Public Primary 3-12	2.17947105913911	08021582	349	78	173	1	1	TRUE	217.947105913911	1	0	1	0	1	3	0	38	EINF2C EPRI	TRUE	(140,1.2e+03]	(140,350]	(140,350]	TRUE	TRUE	FALSE
278	5	0	0	Public Secondary 12-16+	1.8821233139312	08021594	348	78	1033	0	0	FALSE	188.21233139312	6	0	5	0	0	0	0	59	ESO BATX CFPM AA03 CFPS PFI	TRUE	(140,1.2e+03]	(140,350]	(140,350]	FALSE	FALSE	FALSE
279	6	2	0	Public Secondary 12-16+	2.17947105913911	08021600	349	78	785	3	2	TRUE	217.947105913911	6	3	3	1	6	23	44	110	ESO BATX CFPM CFPS	TRUE	(140,1.2e+03]	(140,350]	(140,350]	TRUE	TRUE	FALSE
280	1	1	0	Public Primary 3-12	1.94135952265395	08021685	302	78	268	1	1	TRUE	194.135952265395	1	0	1	0	1	12	1	19	EINF2C EPRI	TRUE	(140,1.2e+03]	(140,350]	(140,350]	TRUE	TRUE	FALSE
281	3	0	0	Public Primary 3-12	1.94135952265395	08021764	302	78	226	1	0	FALSE	194.135952265395	3	3	0	1	4	5	29	0	EINF2C EPRI	TRUE	(140,1.2e+03]	(140,350]	(140,350]	FALSE	FALSE	FALSE
282	1	1	0	Public Secondary 12-16+	1.94135952265395	08021788	302	78	577	1	1	TRUE	194.135952265395	1	0	1	0	1	18	1	23	ESO BATX	TRUE	(140,1.2e+03]	(140,350]	(140,350]	TRUE	TRUE	FALSE
283	2	0	0	Public Primary 3-12	1.84584684459965	08021880	319	78	410	0	0	FALSE	184.584684459965	2	1	1	0	1	0	0	0	EINF2C EPRI	TRUE	(140,1.2e+03]	(140,350]	(140,350]	FALSE	FALSE	FALSE
284	0	0	0	Public Primary 3-12	3.64176885916016	08021892	098	67	181	0	0	FALSE	364.176885916016	0	0	0	0	0	0	0	0	EINF2C EPRI	FALSE	(140,1.2e+03]	(350,1.2e+03]	(350,1.2e+03]	FALSE	FALSE	FALSE
285	0	0	0	Public Primary 3-12	1.43407726091243	08021934	011	67	43	0	0	FALSE	143.407726091243	0	0	0	0	0	0	0	0	EINF1C EINF2C EPRI	FALSE	(140,1.2e+03]	(140,350]	(140,350]	FALSE	FALSE	FALSE
286	0	0	0	Public Primary 3-12	11.1516191293159	08021961	217	67	94	0	0	FALSE	1115.16191293159	0	0	0	0	0	0	0	0	EINF2C EPRI	FALSE	(140,1.2e+03]	(350,1.2e+03]	(350,1.2e+03]	FALSE	FALSE	FALSE
287	0	0	0	Public Primary 3-12	0.790045427612088	08021983	096	67	56	0	0	FALSE	79.0045427612088	0	0	0	0	0	0	0	0	EINF2C EPRI	FALSE	[0,140]	[0,140]	(14,140]	FALSE	FALSE	FALSE
288	0	0	0	Public Primary 3-12	1.06164383561644	08022008	121	78	67	0	0	FALSE	106.164383561644	0	0	0	0	0	0	0	0	EINF2C EPRI	FALSE	[0,140]	[0,140]	(14,140]	FALSE	FALSE	FALSE
289	0	0	0	Public Primary 3-12	0.787759430389335	08022011	164	78	327	0	0	FALSE	78.7759430389335	0	0	0	0	0	0	0	0	EINF2C EPRI	FALSE	[0,140]	[0,140]	(14,140]	FALSE	FALSE	FALSE
290	5	0	0	Public Primary 3-12	0.787759430389335	08022045	164	78	410	2	0	FALSE	78.7759430389335	6	5	0	2	7	0	37	5	EINF2C EPRI	TRUE	[0,140]	[0,140]	(14,140]	FALSE	FALSE	FALSE
291	3	1	0	Public Primary 3-12	0.787759430389335	08022057	164	78	222	1	1	TRUE	78.7759430389335	3	0	3	0	1	0	0	38	EINF2C EPRI	TRUE	[0,140]	[0,140]	(14,140]	TRUE	TRUE	FALSE
292	1	0	0	Public Primary 3-12	0.787759430389335	08022070	164	78	334	0	0	FALSE	78.7759430389335	1	1	0	0	1	0	17	0	EINF2C EPRI	TRUE	[0,140]	[0,140]	(14,140]	FALSE	FALSE	FALSE
293	0	0	0	Public Primary 3-12	1.17878192534381	08022082	207	78	56	0	0	FALSE	117.878192534381	0	0	0	0	0	0	0	0	EINF1C EINF2C EPRI	FALSE	[0,140]	[0,140]	(14,140]	FALSE	FALSE	FALSE
294	0	0	0	Public Primary 3-12	1.77113057168159	08022094	159	67	396	0	0	FALSE	177.113057168159	0	0	0	0	0	0	0	0	EINF2C EPRI	FALSE	(140,1.2e+03]	(140,350]	(140,350]	FALSE	FALSE	FALSE
295	1	0	0	Public Primary 3-12	0.810372771474878	08022197	211	67	474	0	0	FALSE	81.0372771474878	2	0	1	0	0	0	0	19	EINF2C EPRI	TRUE	[0,140]	[0,140]	(14,140]	FALSE	FALSE	FALSE
296	0	0	0	Public Primary 3-12	0.687285223367698	08022331	128	67	69	0	0	FALSE	68.7285223367698	0	0	0	0	0	0	0	0	EINF2C EPRI	FALSE	[0,140]	[0,140]	(14,140]	FALSE	FALSE	FALSE
297	0	0	0	Public Primary 3-12	0.559103080952241	08022343	176	78	231	0	0	FALSE	55.9103080952241	0	0	0	0	0	0	0	0	EINF2C EPRI	FALSE	[0,140]	[0,140]	(14,140]	FALSE	FALSE	FALSE
298	0	0	0	Public Primary 3-12	0.559103080952241	08022367	176	78	151	0	0	FALSE	55.9103080952241	0	0	0	0	0	0	0	0	EINF2C EPRI	FALSE	[0,140]	[0,140]	(14,140]	FALSE	FALSE	FALSE
299	0	0	0	Public Primary 3-12	0.559103080952241	08022379	176	78	100	0	0	FALSE	55.9103080952241	0	0	0	0	0	0	0	0	EINF2C EPRI	FALSE	[0,140]	[0,140]	(14,140]	FALSE	FALSE	FALSE
300	1	0	0	Public Primary 3-12	0.333319445023124	08022380	168	78	286	0	0	FALSE	33.3319445023124	1	1	0	0	1	0	0	0	EINF2C EPRI	TRUE	[0,140]	[0,140]	(14,140]	FALSE	FALSE	FALSE
301	0	0	0	Public Primary 3-12	0.333319445023124	08022461	168	78	421	0	0	FALSE	33.3319445023124	0	0	0	0	0	0	0	0	EINF2C EPRI	FALSE	[0,140]	[0,140]	(14,140]	FALSE	FALSE	FALSE
302	0	0	0	Public Primary 3-12	3.7181003887105	08022495	185	67	96	0	0	FALSE	371.81003887105	0	0	0	0	0	0	1	1	EINF2C EPRI	FALSE	(140,1.2e+03]	(350,1.2e+03]	(350,1.2e+03]	FALSE	FALSE	FALSE
303	0	0	0	Public Primary 3-12	3.7181003887105	08022549	185	67	25	0	0	FALSE	371.81003887105	0	0	0	0	0	0	0	0	EINF1C EINF2C EPRI	FALSE	(140,1.2e+03]	(350,1.2e+03]	(350,1.2e+03]	FALSE	FALSE	FALSE
304	0	0	0	Public Primary 3-12	2.64729075137997	08022574	010	78	99	1	0	FALSE	264.729075137997	0	0	0	1	1	0	16	0	EINF2C EPRI	FALSE	(140,1.2e+03]	(140,350]	(140,350]	FALSE	FALSE	FALSE
305	0	0	0	Public Primary 3-12	0.559103080952241	08022586	176	78	97	0	0	FALSE	55.9103080952241	0	0	0	0	0	0	0	0	EINF2C EPRI	FALSE	[0,140]	[0,140]	(14,140]	FALSE	FALSE	FALSE
306	0	0	0	Public Primary 3-12	0.432822362488729	08022598	143	64	488	0	0	FALSE	43.2822362488729	0	0	0	0	0	0	0	0	EINF2C EPRI	FALSE	[0,140]	[0,140]	(14,140]	FALSE	FALSE	FALSE
307	0	0	0	Public Primary 3-12	1.0616415632672	08022616	391	78	276	0	0	FALSE	106.16415632672	0	0	0	0	0	0	0	0	EINF2C EPRI	FALSE	[0,140]	[0,140]	(14,140]	FALSE	FALSE	FALSE
308	2	0	0	Public Primary 3-12	1.13815443880231	08022665	367	78	274	1	0	FALSE	113.815443880231	2	2	0	1	3	0	26	18	EINF2C EPRI	TRUE	[0,140]	[0,140]	(14,140]	FALSE	FALSE	FALSE
309	1	0	0	Public Primary 3-12	1.13815443880231	08022677	367	78	231	0	0	FALSE	113.815443880231	1	1	0	0	1	0	0	0	EINF2C EPRI	TRUE	[0,140]	[0,140]	(14,140]	FALSE	FALSE	FALSE
310	0	0	0	Public Primary 3-12	0.567783307170769	08022689	160	78	380	0	0	FALSE	56.7783307170769	0	0	0	0	0	0	0	0	EINF2C EPRI	FALSE	[0,140]	[0,140]	(14,140]	FALSE	FALSE	FALSE
311	0	0	0	Public Primary 3-12	1.16735646821607	08022690	175	78	437	0	0	FALSE	116.735646821607	0	0	0	0	0	0	0	6	EINF2C EPRI	FALSE	[0,140]	[0,140]	(14,140]	FALSE	FALSE	FALSE
312	0	2	0	Public Primary 3-12	1.16735646821607	08022707	175	78	236	2	2	TRUE	116.735646821607	0	0	0	0	2	45	20	0	EINF2C EPRI	FALSE	[0,140]	[0,140]	(14,140]	TRUE	TRUE	FALSE
313	0	0	0	Public Primary 3-12	1.16735646821607	08022720	175	78	431	2	0	FALSE	116.735646821607	0	0	0	2	2	1	42	6	EINF2C EPRI	FALSE	[0,140]	[0,140]	(14,140]	FALSE	FALSE	FALSE
314	1	0	0	Public Primary 3-12	0.442453404125878	08022768	338	67	476	1	0	FALSE	44.2453404125878	1	1	0	1	2	0	17	0	EINF2C EPRI	TRUE	[0,140]	[0,140]	(14,140]	FALSE	FALSE	FALSE
315	0	0	0	Public Primary 3-12	1.28725616397663	08022801	325	64	216	0	0	FALSE	128.725616397663	0	0	0	0	0	0	1	2	EINF2C EPRI	FALSE	[0,140]	[0,140]	(14,140]	FALSE	FALSE	FALSE
316	0	0	0	Public Primary 3-12	1.28725616397663	08022835	325	64	372	0	0	FALSE	128.725616397663	0	0	0	0	0	0	0	0	EINF2C EPRI	FALSE	[0,140]	[0,140]	(14,140]	FALSE	FALSE	FALSE
317	0	0	0	Public Primary 3-12	0.559103080952241	08022847	176	78	127	0	0	FALSE	55.9103080952241	0	0	0	0	0	0	0	0	EINF2C EPRI	FALSE	[0,140]	[0,140]	(14,140]	FALSE	FALSE	FALSE
318	0	0	0	Public Primary 3-12	0.186046511627907	08022859	131	67	194	0	0	FALSE	18.6046511627907	0	0	0	0	0	0	0	0	EINF2C EPRI	FALSE	[0,140]	[0,140]	(14,140]	FALSE	FALSE	FALSE
319	0	0	0	Public Primary 3-12	0.424448217317487	08022860	130	67	57	0	0	FALSE	42.4448217317487	0	0	0	0	0	0	0	0	EINF1C EINF2C EPRI	FALSE	[0,140]	[0,140]	(14,140]	FALSE	FALSE	FALSE
320	1	0	0	Public Primary 3-12	1.34165548620428	08022872	392	78	335	0	0	FALSE	134.165548620428	1	1	0	0	1	0	0	0	EINF2C EPRI	TRUE	[0,140]	[0,140]	(14,140]	FALSE	FALSE	FALSE
321	1	0	0	Public Primary 3-12	1.38523341182989	08022884	182	78	276	0	0	FALSE	138.523341182989	1	0	1	0	0	0	1	3	EINF2C EPRI	TRUE	[0,140]	[0,140]	(14,140]	FALSE	FALSE	FALSE
322	0	0	0	Public Primary 3-12	1.38523341182989	08022902	182	78	479	0	0	FALSE	138.523341182989	0	0	0	0	0	0	0	0	EINF2C EPRI	FALSE	[0,140]	[0,140]	(14,140]	FALSE	FALSE	FALSE
323	0	1	0	Public Primary 3-12	2.00648248186449	08022914	184	78	323	1	1	TRUE	200.648248186449	0	0	0	0	1	0	22	0	EINF2C EPRI	FALSE	(140,1.2e+03]	(140,350]	(140,350]	TRUE	TRUE	FALSE
324	4	0	0	Public Primary 3-12	1.5593895155939	08022938	183	78	472	0	0	FALSE	155.93895155939	4	4	0	0	4	0	0	49	EINF2C EPRI	TRUE	(140,1.2e+03]	(140,350]	(140,350]	FALSE	FALSE	FALSE
325	3	0	0	Public Secondary 12-16+	1.5593895155939	08023131	183	78	626	0	0	FALSE	155.93895155939	3	2	1	0	2	3	6	29	ESO BATX	TRUE	(140,1.2e+03]	(140,350]	(140,350]	FALSE	FALSE	FALSE
326	0	0	0	Public Primary 3-12	0.147732309055991	08023141	088	67	58	0	0	FALSE	14.7732309055991	0	0	0	0	0	0	0	0	EINF2C EPRI	FALSE	[0,140]	[0,140]	(14,140]	FALSE	FALSE	FALSE
327	0	0	0	Public Primary 3-12	3.7181003887105	08023207	185	67	163	0	0	FALSE	371.81003887105	0	0	0	0	0	0	0	0	EINF2C EPRI	FALSE	(140,1.2e+03]	(350,1.2e+03]	(350,1.2e+03]	FALSE	FALSE	FALSE
328	1	2	0	Public Primary 3-12	1.22084264117616	08023232	186	78	306	2	2	TRUE	122.084264117616	1	0	1	0	2	32	32	1	EINF2C EPRI	TRUE	[0,140]	[0,140]	(14,140]	TRUE	TRUE	FALSE
329	7	1	0	Public Primary 3-12	1.22084264117616	08023335	186	78	368	2	1	TRUE	122.084264117616	7	6	1	1	8	0	19	17	EINF2C EPRI	TRUE	[0,140]	[0,140]	(14,140]	TRUE	TRUE	FALSE
330	0	0	0	Public Primary 3-12	0.559103080952241	08023359	176	78	55	0	0	FALSE	55.9103080952241	0	0	0	0	0	0	0	0	EINF2C EPRI	FALSE	[0,140]	[0,140]	(14,140]	FALSE	FALSE	FALSE
331	1	0	1	Public Primary 3-12	0.687285223367698	08023372	128	67	197	0	1	FALSE	68.7285223367698	1	1	0	0	1	19	1	1	EINF2C EPRI	TRUE	[0,140]	[0,140]	(14,140]	TRUE	FALSE	TRUE
332	0	0	0	Public Primary 3-12	0.862984599044078	08023426	387	78	226	2	0	FALSE	86.2984599044078	0	0	0	2	2	0	37	0	EINF2C EPRI	FALSE	[0,140]	[0,140]	(14,140]	FALSE	FALSE	FALSE
333	0	0	0	Public Primary 3-12	1.69879607061083	08023542	384	78	273	0	0	FALSE	169.879607061083	0	0	0	0	0	0	0	0	EINF2C EPRI	FALSE	(140,1.2e+03]	(140,350]	(140,350]	FALSE	FALSE	FALSE
334	0	0	0	Public Primary 3-12	1.50476508944992	08023554	386	78	460	0	0	FALSE	150.476508944992	0	0	0	0	0	0	0	0	EINF2C EPRI	FALSE	(140,1.2e+03]	(140,350]	(140,350]	FALSE	FALSE	FALSE
335	2	0	0	Public Primary 3-12	1.50476508944992	08023566	386	78	441	0	0	FALSE	150.476508944992	2	2	0	0	2	0	0	0	EINF2C EPRI	TRUE	(140,1.2e+03]	(140,350]	(140,350]	FALSE	FALSE	FALSE
336	0	0	0	Public Primary 3-12	0.673206385843431	08023591	355	78	220	0	0	FALSE	67.3206385843431	3	0	0	0	0	0	0	0	EINF2C EPRI	TRUE	[0,140]	[0,140]	(14,140]	FALSE	FALSE	FALSE
337	4	3	0	Public Primary 3-12	4.4806517311609	08023669	377	67	405	4	3	TRUE	448.06517311609	4	0	4	1	4	17	17	17	EINF2C EPRI	TRUE	(140,1.2e+03]	(350,1.2e+03]	(350,1.2e+03]	TRUE	TRUE	FALSE
338	0	0	0	Public Primary 3-12	1.20831319478009	08023852	378	78	306	0	0	FALSE	120.831319478009	0	0	0	0	0	0	0	0	EINF2C EPRI	FALSE	[0,140]	[0,140]	(14,140]	FALSE	FALSE	FALSE
339	0	0	0	Public Primary 3-12	2.93313779081395	08023918	344	78	453	1	0	FALSE	293.313779081395	0	0	0	1	1	0	15	0	EINF2C EPRI	FALSE	(140,1.2e+03]	(140,350]	(140,350]	FALSE	FALSE	FALSE
340	0	0	0	Public Primary 3-12	2.82256756318334	08023921	197	78	388	0	0	FALSE	282.256756318334	0	0	0	0	0	21	0	0	EINF2C EPRI	FALSE	(140,1.2e+03]	(140,350]	(140,350]	FALSE	FALSE	FALSE
341	1	0	0	Public Primary 3-12	1.29206554296118	08023931	190	78	236	0	0	FALSE	129.206554296118	1	0	1	0	0	0	0	18	EINF2C EPRI	TRUE	[0,140]	[0,140]	(14,140]	FALSE	FALSE	FALSE
342	0	0	0	Public Primary 3-12	3.31908473723912	08023943	193	78	224	0	0	FALSE	331.908473723912	1	0	0	0	0	0	0	0	EINF2C EPRI	TRUE	(140,1.2e+03]	(140,350]	(140,350]	FALSE	FALSE	FALSE
343	0	0	0	Public Primary 3-12	1.6643970343471	08023955	196	78	465	0	0	FALSE	166.43970343471	0	0	0	0	0	0	0	0	EINF2C EPRI	FALSE	(140,1.2e+03]	(140,350]	(140,350]	FALSE	FALSE	FALSE
344	0	0	0	Public Primary 3-12	2.08310492270584	08023979	198	78	196	0	0	FALSE	208.310492270584	0	0	0	0	0	0	0	0	EINF2C EPRI	FALSE	(140,1.2e+03]	(140,350]	(140,350]	FALSE	FALSE	FALSE
345	0	0	0	Public Primary 3-12	2.08310492270584	08023980	198	78	151	1	0	FALSE	208.310492270584	0	0	0	1	1	0	12	0	EINF2C EPRI	FALSE	(140,1.2e+03]	(140,350]	(140,350]	FALSE	FALSE	FALSE
346	0	0	0	Public Primary 3-12	2.55879127574022	08024005	192	78	246	0	0	FALSE	255.879127574022	1	0	0	0	0	0	0	17	EINF2C EPRI	TRUE	(140,1.2e+03]	(140,350]	(140,350]	FALSE	FALSE	FALSE
347	0	1	0	Public Primary 3-12	3.31908473723912	08024017	193	78	302	2	1	TRUE	331.908473723912	0	0	0	1	2	0	0	0	EINF2C EPRI	FALSE	(140,1.2e+03]	(140,350]	(140,350]	TRUE	TRUE	FALSE
348	2	0	0	Public Primary 3-12	2.55879127574022	08024030	192	78	273	0	0	FALSE	255.879127574022	2	0	2	0	0	0	0	0	EINF2C EPRI	TRUE	(140,1.2e+03]	(140,350]	(140,350]	FALSE	FALSE	FALSE
349	1	0	0	Public Primary 3-12	2.82256756318334	08024042	197	78	425	0	0	FALSE	282.256756318334	2	1	0	0	1	0	0	31	EINF2C EPRI	TRUE	(140,1.2e+03]	(140,350]	(140,350]	FALSE	FALSE	FALSE
350	0	0	0	Public Primary 3-12	2.55879127574022	08024066	192	78	144	0	0	FALSE	255.879127574022	0	0	0	0	0	0	0	0	EINF2C EPRI	FALSE	(140,1.2e+03]	(140,350]	(140,350]	FALSE	FALSE	FALSE
351	7	3	0	Public Secondary 12-16+	1.29206554296118	08024741	190	78	1329	4	3	TRUE	129.206554296118	7	6	1	1	10	0	80	70	ESO BATX CFPM AA03 CFPS PFI	TRUE	[0,140]	[0,140]	(14,140]	TRUE	TRUE	FALSE
352	1	1	0	Public Secondary 12-16+	3.31908473723912	08024765	193	78	542	1	1	TRUE	331.908473723912	1	0	1	0	1	0	25	25	ESO BATX	TRUE	(140,1.2e+03]	(140,350]	(140,350]	TRUE	TRUE	FALSE
353	4	1	0	Public Secondary 12-16+	2.92317529916872	08024777	249	78	470	2	1	TRUE	292.317529916872	4	1	3	1	3	0	21	42	ESO BATX	TRUE	(140,1.2e+03]	(140,350]	(140,350]	TRUE	TRUE	FALSE
354	2	2	0	Public Primary 3-12	2.64468909527031	08024790	194	78	441	4	2	TRUE	264.468909527031	2	1	1	2	5	17	22	34	EINF2C EPRI	TRUE	(140,1.2e+03]	(140,350]	(140,350]	TRUE	TRUE	FALSE
355	0	0	0	Public Primary 3-12	2.08310492270584	08024807	198	78	202	1	0	FALSE	208.310492270584	0	0	0	1	1	0	0	0	EINF2C EPRI	FALSE	(140,1.2e+03]	(140,350]	(140,350]	FALSE	FALSE	FALSE
356	1	1	0	Public Primary 3-12	3.31908473723912	08024819	193	78	225	1	1	TRUE	331.908473723912	1	1	0	0	2	0	20	0	EINF2C EPRI	TRUE	(140,1.2e+03]	(140,350]	(140,350]	TRUE	TRUE	FALSE
357	0	0	0	Public Primary 3-12	2.93313779081395	08024820	344	78	450	0	0	FALSE	293.313779081395	0	0	0	0	0	0	0	0	EINF2C EPRI	FALSE	(140,1.2e+03]	(140,350]	(140,350]	FALSE	FALSE	FALSE
358	0	0	0	Public Primary 3-12	2.64468909527031	08024832	194	78	241	0	0	FALSE	264.468909527031	0	0	0	0	0	0	0	0	EINF2C EPRI	FALSE	(140,1.2e+03]	(140,350]	(140,350]	FALSE	FALSE	FALSE
359	0	0	0	Public Primary 3-12	3.31908473723912	08024844	193	78	218	0	0	FALSE	331.908473723912	0	0	0	0	0	0	0	1	EINF2C EPRI	FALSE	(140,1.2e+03]	(140,350]	(140,350]	FALSE	FALSE	FALSE
360	0	1	0	Public Primary 3-12	2.93313779081395	08024856	344	78	360	1	1	TRUE	293.313779081395	0	0	0	0	1	0	0	0	EINF2C EPRI	FALSE	(140,1.2e+03]	(140,350]	(140,350]	TRUE	TRUE	FALSE
361	3	0	0	Public Secondary 12-16+	1.6643970343471	08024871	196	78	869	0	0	FALSE	166.43970343471	3	3	0	0	3	0	30	0	ESO BATX	TRUE	(140,1.2e+03]	(140,350]	(140,350]	FALSE	FALSE	FALSE
362	2	4	0	Public Secondary 12-16+	2.93313779081395	08024881	344	78	1054	7	4	TRUE	293.313779081395	2	2	0	3	9	82	25	0	ESO BATX	TRUE	(140,1.2e+03]	(140,350]	(140,350]	TRUE	TRUE	FALSE
363	2	0	0	Public Primary 3-12	1.79533213644524	08024972	200	67	361	0	0	FALSE	179.533213644524	2	0	2	0	0	0	0	17	EINF2C EPRI	TRUE	(140,1.2e+03]	(140,350]	(140,350]	FALSE	FALSE	FALSE
364	0	0	0	Public Primary 3-12	0.810372771474878	08025058	211	67	380	0	0	FALSE	81.0372771474878	0	0	0	0	0	2	0	2	EINF2C EPRI	FALSE	[0,140]	[0,140]	(14,140]	FALSE	FALSE	FALSE
365	0	0	0	Public Primary 3-12	3.56314930883489	08025071	093	64	128	0	0	FALSE	356.314930883489	0	0	0	0	0	0	0	0	EINF2C EPRI	FALSE	(140,1.2e+03]	(350,1.2e+03]	(350,1.2e+03]	FALSE	FALSE	FALSE
366	2	0	0	Public Primary 3-12	1.76383658292416	08025083	311	78	473	0	0	FALSE	176.383658292416	2	2	0	0	2	0	0	0	EINF2C EPRI	TRUE	(140,1.2e+03]	(140,350]	(140,350]	FALSE	FALSE	FALSE
367	0	1	0	Public Primary 3-12	0.85613384225734	08025241	201	78	208	3	1	TRUE	85.613384225734	0	0	0	2	3	15	0	0	EINF2C EPRI	FALSE	[0,140]	[0,140]	(14,140]	TRUE	TRUE	FALSE
368	4	0	0	Public Primary 3-12	0.85613384225734	08025265	201	78	496	0	0	FALSE	85.613384225734	4	2	2	0	2	0	0	70	EINF2C EPRI	TRUE	[0,140]	[0,140]	(14,140]	FALSE	FALSE	FALSE
369	0	0	0	Public Primary 3-12	2.01719417895394	08025319	376	78	378	0	0	FALSE	201.719417895394	0	0	0	0	0	0	0	0	EINF2C EPRI	FALSE	(140,1.2e+03]	(140,350]	(140,350]	FALSE	FALSE	FALSE
370	0	0	0	Public Primary 3-12	3.7181003887105	08025320	185	67	70	2	0	FALSE	371.81003887105	0	0	0	2	2	0	16	0	EINF2C EPRI	FALSE	(140,1.2e+03]	(350,1.2e+03]	(350,1.2e+03]	FALSE	FALSE	FALSE
371	1	0	0	Public Primary 3-12	1.904026759295	08025344	202	78	353	1	0	FALSE	190.4026759295	1	1	0	1	2	0	0	16	EINF2C EPRI	TRUE	(140,1.2e+03]	(140,350]	(140,350]	FALSE	FALSE	FALSE
372	1	0	0	Public Primary 3-12	2.28300077622026	08025526	203	78	150	0	0	FALSE	228.300077622026	1	1	0	0	1	0	0	0	EINF2C EPRI	TRUE	(140,1.2e+03]	(140,350]	(140,350]	FALSE	FALSE	FALSE
373	0	1	0	Public Primary 3-12	1.06016432547045	08025587	204	78	410	2	1	TRUE	106.016432547045	0	0	0	1	2	0	0	0	EINF2C EPRI	FALSE	[0,140]	[0,140]	(14,140]	TRUE	TRUE	FALSE
374	0	0	0	Public Primary 3-12	2.28300077622026	08025599	203	78	250	1	0	FALSE	228.300077622026	0	0	0	1	1	0	19	1	EINF2C EPRI	FALSE	(140,1.2e+03]	(140,350]	(140,350]	FALSE	FALSE	FALSE
375	1	0	0	Public Secondary 12-16+	1.06016432547045	08025605	204	78	1370	0	0	FALSE	106.016432547045	2	0	1	0	0	0	0	0	ESO BATX CFPM AA03 CFPS IFE PFI	TRUE	[0,140]	[0,140]	(14,140]	FALSE	FALSE	FALSE
376	1	0	0	Public Primary 3-12	2.28300077622026	08025642	203	78	425	1	0	FALSE	228.300077622026	1	1	0	1	2	0	0	0	EINF2C EPRI	TRUE	(140,1.2e+03]	(140,350]	(140,350]	FALSE	FALSE	FALSE
377	1	0	0	Public Secondary 12-16+	1.904026759295	08025654	202	78	744	1	0	FALSE	190.4026759295	1	0	1	1	1	7	24	0	ESO BATX	TRUE	(140,1.2e+03]	(140,350]	(140,350]	FALSE	FALSE	FALSE
378	0	0	0	Public Primary 3-12	11.1516191293159	08025666	217	67	28	0	0	FALSE	1115.16191293159	0	0	0	0	0	0	0	0	EINF2C EPRI	FALSE	(140,1.2e+03]	(350,1.2e+03]	(350,1.2e+03]	FALSE	FALSE	FALSE
379	0	0	0	Public Primary 3-12	2.5521054870268	08025812	401	78	421	0	0	FALSE	255.21054870268	0	0	0	0	0	0	0	1	EINF2C EPRI	FALSE	(140,1.2e+03]	(140,350]	(140,350]	FALSE	FALSE	FALSE
380	0	0	0	Public Primary 3-12	1.13314447592068	08025824	389	78	227	0	0	FALSE	113.314447592068	0	0	0	0	0	0	0	0	EINF2C EPRI	FALSE	[0,140]	[0,140]	(14,140]	FALSE	FALSE	FALSE
381	0	0	0	Public Primary 3-12	1.13314447592068	08025927	389	78	496	1	0	FALSE	113.314447592068	0	0	0	1	1	0	20	0	EINF2C EPRI	FALSE	[0,140]	[0,140]	(14,140]	FALSE	FALSE	FALSE
382	0	0	0	Public Primary 3-12	1.62847945464874	08026026	390	78	490	2	0	FALSE	162.847945464874	0	0	0	2	2	0	18	18	EINF2C EPRI	FALSE	(140,1.2e+03]	(140,350]	(140,350]	FALSE	FALSE	FALSE
383	0	0	1	Public Primary 3-12	1.13314447592068	08026087	389	78	448	0	1	FALSE	113.314447592068	0	0	0	0	0	0	0	0	EINF2C EPRI	FALSE	[0,140]	[0,140]	(14,140]	TRUE	FALSE	TRUE
384	0	0	0	Public Primary 3-12	0.559103080952241	08026099	176	78	108	0	0	FALSE	55.9103080952241	0	0	0	0	0	0	0	0	EINF2C EPRI	FALSE	[0,140]	[0,140]	(14,140]	FALSE	FALSE	FALSE
385	0	0	0	Public Primary 3-12	1.17878192534381	08026117	207	78	386	0	0	FALSE	117.878192534381	0	0	0	0	0	4	6	2	EINF2C EPRI	FALSE	[0,140]	[0,140]	(14,140]	FALSE	FALSE	FALSE
386	0	1	0	Public Primary 3-12	1.02163680811472	08026130	360	78	358	1	1	TRUE	102.163680811472	0	0	0	0	1	18	0	0	EINF2C EPRI	FALSE	[0,140]	[0,140]	(14,140]	TRUE	TRUE	FALSE
387	0	1	0	Public Primary 3-12	2.17178086030545	08026154	150	78	351	1	1	TRUE	217.178086030545	0	0	0	0	1	17	17	0	EINF2C EPRI	FALSE	(140,1.2e+03]	(140,350]	(140,350]	TRUE	TRUE	FALSE
388	0	0	1	Public Primary 3-12	0.966914701307437	08026208	089	78	333	0	1	FALSE	96.6914701307437	0	0	0	0	0	0	0	0	EINF2C EPRI	FALSE	[0,140]	[0,140]	(14,140]	TRUE	FALSE	TRUE
389	0	2	0	Public Primary 3-12	1.14622564270509	08026211	209	78	446	6	2	TRUE	114.622564270509	0	0	0	4	6	3	27	0	EINF2C EPRI	FALSE	[0,140]	[0,140]	(14,140]	TRUE	TRUE	FALSE
390	0	1	0	Public Primary 3-12	1.14622564270509	08026221	209	78	216	1	1	TRUE	114.622564270509	0	0	0	0	1	19	0	0	EINF2C EPRI	FALSE	[0,140]	[0,140]	(14,140]	TRUE	TRUE	FALSE
391	0	0	0	Public Primary 3-12	1.34978066064265	08026373	210	78	308	2	0	FALSE	134.978066064265	0	0	0	2	2	0	47	0	EINF2C EPRI	FALSE	[0,140]	[0,140]	(14,140]	FALSE	FALSE	FALSE
392	0	0	0	Public Primary 3-12	1.14622564270509	08026385	209	78	191	0	0	FALSE	114.622564270509	0	0	0	0	0	0	0	0	EINF2C EPRI	FALSE	[0,140]	[0,140]	(14,140]	FALSE	FALSE	FALSE
393	2	0	0	Public Secondary 12-16+	1.34978066064265	08026397	210	78	727	2	0	FALSE	134.978066064265	2	1	1	2	3	5	46	26	ESO BATX	TRUE	[0,140]	[0,140]	(14,140]	FALSE	FALSE	FALSE
394	0	0	0	Public Primary 3-12	1.43407726091243	08026415	011	67	65	0	0	FALSE	143.407726091243	0	0	0	0	0	0	0	0	EINF2C EPRI	FALSE	(140,1.2e+03]	(140,350]	(140,350]	FALSE	FALSE	FALSE
395	0	4	0	Public Primary 3-12	0.810372771474878	08026464	211	67	340	4	4	TRUE	81.0372771474878	0	0	0	0	4	18	0	0	EINF2C EPRI	FALSE	[0,140]	[0,140]	(14,140]	TRUE	TRUE	FALSE
396	0	1	0	Public Primary 3-12	1.31053419870195	08026476	353	78	426	1	1	TRUE	131.053419870195	0	0	0	0	1	0	15	4	EINF2C EPRI	FALSE	[0,140]	[0,140]	(14,140]	TRUE	TRUE	FALSE
397	0	0	0	Public Primary 3-12	0.935131410571907	08026567	213	78	425	0	0	FALSE	93.5131410571907	0	0	0	0	0	0	0	0	EINF2C EPRI	FALSE	[0,140]	[0,140]	(14,140]	FALSE	FALSE	FALSE
398	1	1	0	Public Primary 3-12	0.935131410571907	08026661	213	78	456	1	1	TRUE	93.5131410571907	1	0	1	0	1	18	18	25	EINF2C EPRI	TRUE	[0,140]	[0,140]	(14,140]	TRUE	TRUE	FALSE
399	1	0	0	Public Primary 3-12	0.723641363340328	08026671	214	78	288	0	0	FALSE	72.3641363340328	1	0	1	0	0	0	0	25	EINF2C EPRI	TRUE	[0,140]	[0,140]	(14,140]	FALSE	FALSE	FALSE
400	1	0	0	Public Secondary 12-16+	0.723641363340328	08026683	214	78	836	0	0	FALSE	72.3641363340328	1	0	1	0	0	0	0	30	ESO BATX CFPM AA03 CFPS	TRUE	[0,140]	[0,140]	(14,140]	FALSE	FALSE	FALSE
401	4	0	0	Public Primary 3-12	2.07293666026871	08026725	215	67	406	0	0	FALSE	207.293666026871	7	1	3	0	1	0	0	23	EINF2C EPRI	TRUE	(140,1.2e+03]	(140,350]	(140,350]	FALSE	FALSE	FALSE
402	0	2	1	Public Primary 3-12	1.18609892064998	08026749	271	78	378	2	3	TRUE	118.609892064998	0	0	0	0	2	38	38	2	EINF2C EPRI	FALSE	[0,140]	[0,140]	(14,140]	TRUE	TRUE	TRUE
403	0	1	0	Public Primary 3-12	3.50603817686015	08026786	238	67	179	1	1	TRUE	350.603817686015	0	0	0	0	1	0	0	0	EINF2C EPRI	FALSE	(140,1.2e+03]	(350,1.2e+03]	(350,1.2e+03]	TRUE	TRUE	FALSE
404	3	0	0	Public Primary 3-12	1.92054433713784	08026816	216	78	393	0	0	FALSE	192.054433713784	3	0	3	0	0	1	5	19	EINF2C EPRI	TRUE	(140,1.2e+03]	(140,350]	(140,350]	FALSE	FALSE	FALSE
405	0	0	0	Public Primary 3-12	1.02163680811472	08026889	360	78	155	0	0	FALSE	102.163680811472	0	0	0	0	0	0	0	0	EINF1C EINF2C EPRI	FALSE	[0,140]	[0,140]	(14,140]	FALSE	FALSE	FALSE
406	0	1	0	Public Primary 3-12	1.02163680811472	08026907	360	78	175	1	1	TRUE	102.163680811472	0	0	0	0	1	16	18	0	EINF2C EPRI	FALSE	[0,140]	[0,140]	(14,140]	TRUE	TRUE	FALSE
407	0	0	1	Public Primary 3-12	0.762456635278868	08026919	097	78	163	0	1	FALSE	76.2456635278868	0	0	0	0	0	0	0	1	EINF2C EPRI	FALSE	[0,140]	[0,140]	(14,140]	TRUE	FALSE	TRUE
408	0	0	0	Public Primary 3-12	0.186046511627907	08026956	131	67	131	0	0	FALSE	18.6046511627907	0	0	0	0	0	0	0	0	EINF2C EPRI	FALSE	[0,140]	[0,140]	(14,140]	FALSE	FALSE	FALSE
409	0	0	0	Public Primary 3-12	0.559103080952241	08027018	176	78	282	0	0	FALSE	55.9103080952241	0	0	0	0	0	3	0	0	EINF2C EPRI	FALSE	[0,140]	[0,140]	(14,140]	FALSE	FALSE	FALSE
410	0	0	0	Public Primary 3-12	0.147732309055991	08027021	088	67	18	0	0	FALSE	14.7732309055991	0	0	0	0	0	0	0	0	EINF2C EPRI	FALSE	[0,140]	[0,140]	(14,140]	FALSE	FALSE	FALSE
411	0	0	0	Public Primary 3-12	0.784190715181932	08027110	393	78	190	0	0	FALSE	78.4190715181932	0	0	0	0	0	0	0	0	EINF2C EPRI	FALSE	[0,140]	[0,140]	(14,140]	FALSE	FALSE	FALSE
412	0	0	1	Public Primary 3-12	0.648964361040506	08027134	394	78	326	0	1	FALSE	64.8964361040506	0	0	0	0	0	0	0	0	EINF2C EPRI	FALSE	[0,140]	[0,140]	(14,140]	TRUE	FALSE	TRUE
413	0	0	0	Public Primary 3-12	0.360100828231905	08027146	218	78	230	0	0	FALSE	36.0100828231905	0	0	0	0	0	0	0	0	EINF2C EPRI	FALSE	[0,140]	[0,140]	(14,140]	FALSE	FALSE	FALSE
414	0	1	0	Public Primary 3-12	2.01719417895394	08027183	376	78	428	1	1	TRUE	201.719417895394	0	0	0	0	1	20	0	0	EINF2C EPRI	FALSE	(140,1.2e+03]	(140,350]	(140,350]	TRUE	TRUE	FALSE
415	2	2	1	Public Primary 3-12	3.56314930883489	08027225	093	64	454	7	3	TRUE	356.314930883489	2	2	0	5	9	24	27	6	EINF2C EPRI	TRUE	(140,1.2e+03]	(350,1.2e+03]	(350,1.2e+03]	TRUE	TRUE	TRUE
416	4	0	0	Public Primary 3-12	11.1516191293159	08027249	217	67	186	2	0	FALSE	1115.16191293159	4	4	0	2	6	0	32	32	EINF2C EPRI	TRUE	(140,1.2e+03]	(350,1.2e+03]	(350,1.2e+03]	FALSE	FALSE	FALSE
417	0	0	0	Public Primary 3-12	3.36263630686458	08027432	368	78	218	0	0	FALSE	336.263630686458	0	0	0	0	0	0	0	0	EINF2C EPRI	FALSE	(140,1.2e+03]	(140,350]	(140,350]	FALSE	FALSE	FALSE
418	1	1	0	Public Primary 3-12	2.07723538853744	08027456	226	78	531	3	1	TRUE	207.723538853744	1	1	0	2	4	0	23	0	EINF2C EPRI	TRUE	(140,1.2e+03]	(140,350]	(140,350]	TRUE	TRUE	FALSE
419	1	2	1	Public Primary 3-12	1.98072098243761	08027471	225	78	462	3	3	TRUE	198.072098243761	1	1	0	1	4	0	25	25	EINF2C EPRI	TRUE	(140,1.2e+03]	(140,350]	(140,350]	TRUE	TRUE	TRUE
420	2	0	0	Public Primary 3-12	1.98072098243761	08027511	225	78	469	0	0	FALSE	198.072098243761	5	1	1	0	1	0	0	8	EINF2C EPRI	TRUE	(140,1.2e+03]	(140,350]	(140,350]	FALSE	FALSE	FALSE
421	0	0	0	Public Primary 3-12	2.09355577363428	08027870	223	78	457	0	0	FALSE	209.355577363428	0	0	0	0	0	0	0	0	EINF2C EPRI	FALSE	(140,1.2e+03]	(140,350]	(140,350]	FALSE	FALSE	FALSE
422	2	2	0	Public Primary 3-12	3.36263630686458	08027973	368	78	234	3	2	TRUE	336.263630686458	2	2	0	1	5	25	25	25	EINF2C EPRI	TRUE	(140,1.2e+03]	(140,350]	(140,350]	TRUE	TRUE	FALSE
423	3	3	0	Public Primary 3-12	3.43589743589744	08027985	224	78	432	6	3	TRUE	343.589743589744	3	1	2	3	7	47	33	0	EINF2C EPRI	TRUE	(140,1.2e+03]	(140,350]	(140,350]	TRUE	TRUE	FALSE
424	2	0	0	Public Primary 3-12	2.09355577363428	08028035	223	78	230	0	0	FALSE	209.355577363428	2	0	2	0	0	0	0	0	EINF2C EPRI	TRUE	(140,1.2e+03]	(140,350]	(140,350]	FALSE	FALSE	FALSE
425	1	3	0	Public Secondary 12-16+	3.43589743589744	08028047	224	78	954	4	3	TRUE	343.589743589744	1	0	1	1	4	22	22	26	ESO BATX CFPM CFPS	TRUE	(140,1.2e+03]	(140,350]	(140,350]	TRUE	TRUE	FALSE
426	1	0	0	Public Primary 3-12	3.50603817686015	08028059	238	67	183	0	0	FALSE	350.603817686015	1	1	0	0	1	0	1	0	EINF2C EPRI	TRUE	(140,1.2e+03]	(350,1.2e+03]	(350,1.2e+03]	FALSE	FALSE	FALSE
427	1	0	0	Public Primary 3-12	3.92492130727082	08028072	351	67	169	0	0	FALSE	392.492130727082	1	0	1	0	0	0	0	0	EINF2C EPRI	TRUE	(140,1.2e+03]	(350,1.2e+03]	(350,1.2e+03]	FALSE	FALSE	FALSE
428	0	0	0	Public Primary 3-12	1.65275820960225	08028102	315	78	319	0	0	FALSE	165.275820960225	0	0	0	0	0	0	0	0	EINF2C EPRI	FALSE	(140,1.2e+03]	(140,350]	(140,350]	FALSE	FALSE	FALSE
429	0	0	0	Public Primary 3-12	0.559103080952241	08028151	176	78	53	0	0	FALSE	55.9103080952241	0	0	0	0	0	0	0	0	EINF2C EPRI	FALSE	[0,140]	[0,140]	(14,140]	FALSE	FALSE	FALSE
430	0	0	0	Public Primary 3-12	0.870574579222287	08028163	229	67	105	0	0	FALSE	87.0574579222287	0	0	0	0	0	0	0	0	EINF2C EPRI	FALSE	[0,140]	[0,140]	(14,140]	FALSE	FALSE	FALSE
431	0	0	0	Public Primary 3-12	0.559103080952241	08028217	176	78	407	0	0	FALSE	55.9103080952241	0	0	0	0	0	0	0	0	EINF2C EPRI	FALSE	[0,140]	[0,140]	(14,140]	FALSE	FALSE	FALSE
432	0	0	0	Public Primary 3-12	1.2746198901399	08028229	320	78	489	0	0	FALSE	127.46198901399	0	0	0	0	0	0	0	0	EINF2C EPRI	FALSE	[0,140]	[0,140]	(14,140]	FALSE	FALSE	FALSE
433	0	0	0	Public Primary 3-12	4.4806517311609	08028333	377	67	147	0	0	FALSE	448.06517311609	0	0	0	0	0	2	0	0	EINF2C EPRI	FALSE	(140,1.2e+03]	(350,1.2e+03]	(350,1.2e+03]	FALSE	FALSE	FALSE
434	0	0	0	Public Primary 3-12	2.17178086030545	08028345	150	78	110	0	0	FALSE	217.178086030545	0	0	0	0	0	0	0	0	EINF2C EPRI	FALSE	(140,1.2e+03]	(140,350]	(140,350]	FALSE	FALSE	FALSE
435	0	0	0	Public Primary 3-12	1.43407726091243	08028382	011	67	86	0	0	FALSE	143.407726091243	0	0	0	0	0	0	0	0	EINF2C EPRI	FALSE	(140,1.2e+03]	(140,350]	(140,350]	FALSE	FALSE	FALSE
436	0	0	0	Public Primary 3-12	1.17878192534381	08028424	207	78	332	0	0	FALSE	117.878192534381	0	0	0	0	0	0	1	0	EINF2C EPRI	FALSE	[0,140]	[0,140]	(14,140]	FALSE	FALSE	FALSE
437	0	0	0	Public Primary 3-12	2.12222440558066	08028436	230	78	442	1	0	FALSE	212.222440558066	0	0	0	1	1	0	16	16	EINF2C EPRI	FALSE	(140,1.2e+03]	(140,350]	(140,350]	FALSE	FALSE	FALSE
438	0	0	0	Public Primary 3-12	2.12222440558066	08028497	230	78	369	0	0	FALSE	212.222440558066	0	0	0	0	0	0	0	0	EINF2C EPRI	FALSE	(140,1.2e+03]	(140,350]	(140,350]	FALSE	FALSE	FALSE
439	0	0	0	Public Primary 3-12	1.28725616397663	08028515	325	64	227	0	0	FALSE	128.725616397663	0	0	0	0	0	0	0	0	EINF2C EPRI	FALSE	[0,140]	[0,140]	(14,140]	FALSE	FALSE	FALSE
440	0	2	0	Public Primary 3-12	1.56107714322883	08028576	219	67	421	2	2	TRUE	156.107714322883	0	0	0	0	2	0	40	0	EINF2C EPRI	FALSE	(140,1.2e+03]	(140,350]	(140,350]	TRUE	TRUE	FALSE
441	2	0	0	Public Primary 3-12	0.895128615848488	08028588	374	78	225	1	0	FALSE	89.5128615848488	2	0	2	1	1	0	23	1	EINF2C EPRI	TRUE	[0,140]	[0,140]	(14,140]	FALSE	FALSE	FALSE
442	1	0	0	Public Primary 3-12	0.895128615848488	08028591	374	78	330	0	0	FALSE	89.5128615848488	1	0	1	0	0	0	0	0	EINF2C EPRI	TRUE	[0,140]	[0,140]	(14,140]	FALSE	FALSE	FALSE
443	0	0	2	Public Primary 3-12	0.895128615848488	08028667	374	78	377	1	2	FALSE	89.5128615848488	0	0	0	1	1	0	24	0	EINF2C EPRI	FALSE	[0,140]	[0,140]	(14,140]	TRUE	FALSE	TRUE
444	0	0	0	Public Primary 3-12	3.3017360741293	08028709	254	67	162	2	0	FALSE	330.17360741293	0	0	0	2	2	0	18	0	EINF2C EPRI	FALSE	(140,1.2e+03]	(140,350]	(140,350]	FALSE	FALSE	FALSE
445	1	0	0	Public Primary 3-12	1.54198791414878	08028746	105	78	226	0	0	FALSE	154.198791414878	1	0	1	0	0	0	0	0	EINF2C EPRI	TRUE	(140,1.2e+03]	(140,350]	(140,350]	FALSE	FALSE	FALSE
446	0	0	0	Public Primary 3-12	1.54198791414878	08028758	105	78	157	1	0	FALSE	154.198791414878	0	0	0	1	1	0	0	0	EINF2C EPRI	FALSE	(140,1.2e+03]	(140,350]	(140,350]	FALSE	FALSE	FALSE
447	0	0	0	Public Primary 3-12	1.33383352090367	08028783	104	78	416	0	0	FALSE	133.383352090367	0	0	0	0	0	0	0	0	EINF2C EPRI	FALSE	[0,140]	[0,140]	(14,140]	FALSE	FALSE	FALSE
448	2	0	0	Public Primary 3-12	1.69879607061083	08028813	384	78	443	0	0	FALSE	169.879607061083	2	1	1	0	1	0	0	14	EINF2C EPRI	TRUE	(140,1.2e+03]	(140,350]	(140,350]	FALSE	FALSE	FALSE
449	0	0	0	Public Primary 3-12	1.54198791414878	08028904	105	78	287	0	0	FALSE	154.198791414878	0	0	0	0	0	0	0	0	EINF2C EPRI	FALSE	(140,1.2e+03]	(140,350]	(140,350]	FALSE	FALSE	FALSE
450	0	0	0	Public Primary 3-12	1.36956678440136	08028916	322	78	368	0	0	FALSE	136.956678440136	1	0	0	0	0	0	0	0	EINF2C EPRI	TRUE	[0,140]	[0,140]	(14,140]	FALSE	FALSE	FALSE
451	0	0	0	Public Primary 3-12	1.36956678440136	08028928	322	78	384	1	0	FALSE	136.956678440136	1	0	0	1	1	0	0	0	EINF2C EPRI	TRUE	[0,140]	[0,140]	(14,140]	FALSE	FALSE	FALSE
452	3	0	0	Public Primary 3-12	1.36956678440136	08028941	322	78	299	0	0	FALSE	136.956678440136	3	3	0	0	3	0	0	0	EINF2C EPRI	TRUE	[0,140]	[0,140]	(14,140]	FALSE	FALSE	FALSE
453	0	1	0	Public Primary 3-12	1.34165548620428	08028990	392	78	648	1	1	TRUE	134.165548620428	0	0	0	0	1	21	21	0	EINF2C EPRI	FALSE	[0,140]	[0,140]	(14,140]	TRUE	TRUE	FALSE
454	0	0	0	Public Primary 3-12	2.92533432392273	08029015	082	67	77	0	0	FALSE	292.533432392273	0	0	0	0	0	0	0	0	EINF2C EPRI	FALSE	(140,1.2e+03]	(140,350]	(140,350]	FALSE	FALSE	FALSE
455	1	0	0	Public Primary 3-12	1.61511749979811	08029027	253	67	128	0	0	FALSE	161.511749979811	2	0	1	0	0	0	0	15	EINF2C EPRI	TRUE	(140,1.2e+03]	(140,350]	(140,350]	FALSE	FALSE	FALSE
456	1	0	0	Public Primary 3-12	0.868844042494372	08029088	235	78	460	0	0	FALSE	86.8844042494372	1	1	0	0	1	0	0	0	EINF2C EPRI	TRUE	[0,140]	[0,140]	(14,140]	FALSE	FALSE	FALSE
457	0	0	0	Public Primary 3-12	0.559103080952241	08029143	176	78	93	0	0	FALSE	55.9103080952241	0	0	0	0	0	0	0	0	EINF2C EPRI	FALSE	[0,140]	[0,140]	(14,140]	FALSE	FALSE	FALSE
458	0	0	0	Public Primary 3-12	0.559103080952241	08029155	176	78	64	0	0	FALSE	55.9103080952241	0	0	0	0	0	0	0	0	EINF2C EPRI	FALSE	[0,140]	[0,140]	(14,140]	FALSE	FALSE	FALSE
459	0	0	0	Public Primary 3-12	0.559103080952241	08029192	176	78	123	0	0	FALSE	55.9103080952241	0	0	0	0	0	0	0	0	EINF2C EPRI	FALSE	[0,140]	[0,140]	(14,140]	FALSE	FALSE	FALSE
460	0	0	0	Public Primary 3-12	1.48114389882648	08029209	237	67	136	0	0	FALSE	148.114389882648	0	0	0	0	0	0	0	0	EINF2C EPRI	FALSE	(140,1.2e+03]	(140,350]	(140,350]	FALSE	FALSE	FALSE
461	0	0	0	Public Primary 3-12	1.48114389882648	08029222	237	67	194	0	0	FALSE	148.114389882648	0	0	0	0	0	0	0	0	EINF2C EPRI	FALSE	(140,1.2e+03]	(140,350]	(140,350]	FALSE	FALSE	FALSE
462	0	0	0	Public Primary 3-12	3.50603817686015	08029283	238	67	22	0	0	FALSE	350.603817686015	0	0	0	0	0	0	0	0	EINF2C EPRI	FALSE	(140,1.2e+03]	(350,1.2e+03]	(350,1.2e+03]	FALSE	FALSE	FALSE
463	0	0	0	Public Primary 3-12	3.50603817686015	08029301	238	67	394	0	0	FALSE	350.603817686015	0	0	0	0	0	0	0	0	EINF2C EPRI	FALSE	(140,1.2e+03]	(350,1.2e+03]	(350,1.2e+03]	FALSE	FALSE	FALSE
464	3	0	0	Public Primary 3-12	2.284626368396	08029350	251	78	492	1	0	FALSE	228.4626368396	3	2	1	1	3	0	0	17	EINF2C EPRI	TRUE	(140,1.2e+03]	(140,350]	(140,350]	FALSE	FALSE	FALSE
465	6	1	0	Public Primary 3-12	3.16137376059779	08029374	247	78	702	3	1	TRUE	316.137376059779	6	1	5	2	4	0	19	19	EINF2C EPRI	TRUE	(140,1.2e+03]	(140,350]	(140,350]	TRUE	TRUE	FALSE
466	4	1	0	Public Primary 3-12	3.16137376059779	08029386	247	78	491	3	1	TRUE	316.137376059779	4	3	1	2	6	0	36	3	EINF2C EPRI	TRUE	(140,1.2e+03]	(140,350]	(140,350]	TRUE	TRUE	FALSE
467	0	3	0	Public Primary 3-12	3.32095522748543	08029507	250	78	234	5	3	TRUE	332.095522748543	0	0	0	2	5	0	0	0	EINF2C EPRI	FALSE	(140,1.2e+03]	(140,350]	(140,350]	TRUE	TRUE	FALSE
468	2	1	0	Public Primary 3-12	2.284626368396	08030200	251	78	301	2	1	TRUE	228.4626368396	2	2	0	1	4	22	22	22	EINF2C EPRI	TRUE	(140,1.2e+03]	(140,350]	(140,350]	TRUE	TRUE	FALSE
469	1	0	0	Public Primary 3-12	2.92317529916872	08030212	249	78	273	0	0	FALSE	292.317529916872	2	1	0	0	1	0	0	20	EINF2C EPRI	TRUE	(140,1.2e+03]	(140,350]	(140,350]	FALSE	FALSE	FALSE
470	0	2	0	Public Primary 3-12	3.12006319115324	08030248	356	78	472	3	2	TRUE	312.006319115324	0	0	0	1	3	8	17	0	EINF2C EPRI	FALSE	(140,1.2e+03]	(140,350]	(140,350]	TRUE	TRUE	FALSE
471	0	0	0	Public Primary 3-12	3.12006319115324	08030285	356	78	308	0	0	FALSE	312.006319115324	0	0	0	0	0	0	0	0	EINF2C EPRI	FALSE	(140,1.2e+03]	(140,350]	(140,350]	FALSE	FALSE	FALSE
472	2	1	0	Public Primary 3-12	4.37166302361415	08030297	248	78	217	4	1	TRUE	437.166302361415	6	0	2	3	4	13	13	21	EINF2C EPRI	TRUE	(140,1.2e+03]	(350,1.2e+03]	(350,1.2e+03]	TRUE	TRUE	FALSE
473	2	1	0	Public Primary 3-12	4.37166302361415	08030315	248	78	470	4	1	TRUE	437.166302361415	3	1	1	3	5	0	39	74	EINF2C EPRI	TRUE	(140,1.2e+03]	(350,1.2e+03]	(350,1.2e+03]	TRUE	TRUE	FALSE
474	12	4	0	Public Secondary 12-16+	2.284626368396	08030339	251	78	1724	4	4	TRUE	228.4626368396	12	4	8	0	8	51	15	104	ESO BATX CFPM AA03 CFPS PFI	TRUE	(140,1.2e+03]	(140,350]	(140,350]	TRUE	TRUE	FALSE
475	6	0	0	Public Secondary 12-16+	3.28648346269492	08030340	252	78	792	2	0	FALSE	328.648346269492	6	5	1	2	7	0	41	150	ESO BATX CFPM CFPS	TRUE	(140,1.2e+03]	(140,350]	(140,350]	FALSE	FALSE	FALSE
476	1	1	0	Public Primary 3-12	1.28857239742286	08030364	362	78	429	3	1	TRUE	128.857239742286	1	1	0	2	4	20	36	0	EINF2C EPRI	TRUE	[0,140]	[0,140]	(14,140]	TRUE	TRUE	FALSE
477	0	2	0	Public Primary 3-12	1.84584684459965	08030388	319	78	431	2	2	TRUE	184.584684459965	0	0	0	0	2	37	18	0	EINF2C EPRI	FALSE	(140,1.2e+03]	(140,350]	(140,350]	TRUE	TRUE	FALSE
478	0	0	0	Public Primary 3-12	1.61511749979811	08030421	253	67	431	3	0	FALSE	161.511749979811	0	0	0	3	3	0	15	0	EINF2C EPRI	FALSE	(140,1.2e+03]	(140,350]	(140,350]	FALSE	FALSE	FALSE
479	0	0	0	Public Primary 3-12	1.34823886298523	08030467	336	64	432	0	0	FALSE	134.823886298523	0	0	0	0	0	0	0	0	EINF2C EPRI	FALSE	[0,140]	[0,140]	(14,140]	FALSE	FALSE	FALSE
480	0	0	0	Public Primary 3-12	3.3017360741293	08030510	254	67	440	0	0	FALSE	330.17360741293	0	0	0	0	0	0	0	0	EINF2C EPRI	FALSE	(140,1.2e+03]	(140,350]	(140,350]	FALSE	FALSE	FALSE
481	0	0	0	Public Primary 3-12	3.3017360741293	08030522	254	67	199	0	0	FALSE	330.17360741293	0	0	0	0	0	0	0	0	EINF2C EPRI	FALSE	(140,1.2e+03]	(140,350]	(140,350]	FALSE	FALSE	FALSE
482	0	0	0	Public Primary 3-12	0.192141416082237	08030583	337	67	129	0	0	FALSE	19.2141416082237	0	0	0	0	0	0	0	0	EINF2C EPRI	FALSE	[0,140]	[0,140]	(14,140]	FALSE	FALSE	FALSE
483	0	0	0	Public Primary 3-12	0.192141416082237	08030595	337	67	103	0	0	FALSE	19.2141416082237	0	0	0	0	0	0	0	0	EINF2C EPRI	FALSE	[0,140]	[0,140]	(14,140]	FALSE	FALSE	FALSE
484	0	0	0	Public Primary 3-12	0.360100828231905	08030613	218	78	125	0	0	FALSE	36.0100828231905	0	0	0	0	0	0	0	0	EINF2C EPRI	FALSE	[0,140]	[0,140]	(14,140]	FALSE	FALSE	FALSE
485	0	0	0	Public Primary 3-12	0.559103080952241	08030637	176	78	161	0	0	FALSE	55.9103080952241	0	0	0	0	0	0	0	0	EINF2C EPRI	FALSE	[0,140]	[0,140]	(14,140]	FALSE	FALSE	FALSE
486	1	0	0	Public Primary 3-12	0.895128615848488	08030649	374	78	306	0	0	FALSE	89.5128615848488	2	0	1	0	0	0	0	25	EINF2C EPRI	TRUE	[0,140]	[0,140]	(14,140]	FALSE	FALSE	FALSE
487	0	0	0	Public Primary 3-12	3.32095522748543	08030662	250	78	285	0	0	FALSE	332.095522748543	0	0	0	0	0	0	0	0	EINF2C EPRI	FALSE	(140,1.2e+03]	(140,350]	(140,350]	FALSE	FALSE	FALSE
488	1	0	0	Public Primary 3-12	3.64176885916016	08030686	098	67	370	3	0	FALSE	364.176885916016	1	1	0	3	4	8	26	5	EINF2C EPRI	TRUE	(140,1.2e+03]	(350,1.2e+03]	(350,1.2e+03]	FALSE	FALSE	FALSE
489	0	0	0	Public Primary 3-12	0.192141416082237	08030698	337	67	109	0	0	FALSE	19.2141416082237	0	0	0	0	0	0	0	0	EINF2C EPRI	FALSE	[0,140]	[0,140]	(14,140]	FALSE	FALSE	FALSE
490	0	0	0	Public Primary 3-12	0.424448217317487	08030728	130	67	15	0	0	FALSE	42.4448217317487	0	0	0	0	0	0	0	0	EINF2C EPRI	FALSE	[0,140]	[0,140]	(14,140]	FALSE	FALSE	FALSE
491	0	0	0	Public Primary 3-12	0.730585757875285	08030789	261	78	267	1	0	FALSE	73.0585757875285	0	0	0	1	1	0	0	0	EINF2C EPRI	FALSE	[0,140]	[0,140]	(14,140]	FALSE	FALSE	FALSE
492	0	0	0	Public Primary 3-12	3.92492130727082	08030819	351	67	221	1	0	FALSE	392.492130727082	0	0	0	1	0	0	0	0	EINF2C EPRI	FALSE	(140,1.2e+03]	(350,1.2e+03]	(350,1.2e+03]	FALSE	FALSE	FALSE
493	2	0	0	Public Primary 3-12	3.92492130727082	08031009	351	67	507	4	0	FALSE	392.492130727082	2	2	0	4	6	0	0	26	EINF2C EPRI	TRUE	(140,1.2e+03]	(350,1.2e+03]	(350,1.2e+03]	FALSE	FALSE	FALSE
494	14	2	2	Public Secondary 12-16+	3.68761181496221	08031022	350	67	1622	8	4	TRUE	368.761181496221	17	13	1	6	21	10	10	34	ESO BATX CFPM AA03 CFPS PFI TEGM	TRUE	(140,1.2e+03]	(350,1.2e+03]	(350,1.2e+03]	TRUE	TRUE	TRUE
495	9	0	0	Public Secondary 12-16+	3.68761181496221	08031034	350	67	639	9	0	FALSE	368.761181496221	9	5	4	9	14	0	116	35	ESO BATX TEGS	TRUE	(140,1.2e+03]	(350,1.2e+03]	(350,1.2e+03]	FALSE	FALSE	FALSE
496	0	0	0	Public Primary 3-12	2.92533432392273	08031046	082	67	31	0	0	FALSE	292.533432392273	0	0	0	0	0	0	0	0	EINF1C EINF2C EPRI	FALSE	(140,1.2e+03]	(140,350]	(140,350]	FALSE	FALSE	FALSE
497	0	0	0	Public Primary 3-12	3.32095522748543	08031061	250	78	449	0	0	FALSE	332.095522748543	0	0	0	0	0	0	0	0	EINF2C EPRI	FALSE	(140,1.2e+03]	(140,350]	(140,350]	FALSE	FALSE	FALSE
498	0	1	0	Public Primary 3-12	2.5521054870268	08031083	401	78	287	5	1	TRUE	255.21054870268	0	0	0	4	5	16	49	0	EINF2C EPRI	FALSE	(140,1.2e+03]	(140,350]	(140,350]	TRUE	TRUE	FALSE
499	0	0	0	Public Primary 3-12	2.5521054870268	08031101	401	78	480	0	0	FALSE	255.21054870268	0	0	0	0	0	0	0	0	EINF2C EPRI	FALSE	(140,1.2e+03]	(140,350]	(140,350]	FALSE	FALSE	FALSE
500	1	0	0	Public Primary 3-12	1.37527172707511	08031204	266	78	455	1	0	FALSE	137.527172707511	1	1	0	1	2	0	26	26	EINF2C EPRI	TRUE	[0,140]	[0,140]	(14,140]	FALSE	FALSE	FALSE
501	4	0	1	Public Secondary 12-16+	2.5521054870268	08031228	401	78	952	3	1	FALSE	255.21054870268	4	3	1	3	6	0	69	31	ESO BATX CFPM AA03 CFPS PFI	TRUE	(140,1.2e+03]	(140,350]	(140,350]	TRUE	FALSE	TRUE
502	0	0	0	Public Primary 3-12	1.10803324099723	08031277	269	67	479	0	0	FALSE	110.803324099723	0	0	0	0	0	0	0	0	EINF2C EPRI	FALSE	[0,140]	[0,140]	(14,140]	FALSE	FALSE	FALSE
503	0	0	0	Public Primary 3-12	3.50603817686015	08031290	238	67	19	0	0	FALSE	350.603817686015	0	0	0	0	0	0	0	0	EINF2C EPRI	FALSE	(140,1.2e+03]	(350,1.2e+03]	(350,1.2e+03]	FALSE	FALSE	FALSE
504	0	0	0	Public Primary 3-12	0.559103080952241	08031319	176	78	143	0	0	FALSE	55.9103080952241	0	0	0	0	0	0	0	0	EINF2C EPRI	FALSE	[0,140]	[0,140]	(14,140]	FALSE	FALSE	FALSE
505	0	1	0	Public Primary 3-12	1.35460565924142	08031320	397	78	461	1	1	TRUE	135.460565924142	0	0	0	0	1	1	0	0	EINF2C EPRI	FALSE	[0,140]	[0,140]	(14,140]	TRUE	TRUE	FALSE
506	2	1	0	Public Primary 3-12	1.35460565924142	08031332	397	78	455	1	1	TRUE	135.460565924142	2	2	0	0	3	0	0	1	EINF2C EPRI	TRUE	[0,140]	[0,140]	(14,140]	TRUE	TRUE	FALSE
507	1	0	0	Public Secondary 12-16+	1.35460565924142	08031459	397	78	1091	0	0	FALSE	135.460565924142	1	0	1	0	0	0	0	23	ESO BATX CFPM CFPS	TRUE	[0,140]	[0,140]	(14,140]	FALSE	FALSE	FALSE
508	0	0	0	Public Primary 3-12	2.01719417895394	08031460	376	78	153	0	0	FALSE	201.719417895394	0	0	0	0	0	0	0	0	EINF2C EPRI	FALSE	(140,1.2e+03]	(140,350]	(140,350]	FALSE	FALSE	FALSE
509	0	0	0	Public Primary 3-12	0.666389004581424	08031472	317	78	457	0	0	FALSE	66.6389004581424	0	0	0	0	0	0	0	0	EINF2C EPRI	FALSE	[0,140]	[0,140]	(14,140]	FALSE	FALSE	FALSE
510	2	1	0	Public Primary 3-12	0.666389004581424	08031484	317	78	435	1	1	TRUE	66.6389004581424	2	2	0	0	3	0	0	0	EINF2C EPRI	TRUE	[0,140]	[0,140]	(14,140]	TRUE	TRUE	FALSE
511	2	0	0	Public Primary 3-12	0.527565286204168	08031666	380	78	400	0	0	FALSE	52.7565286204168	2	2	0	0	2	0	0	3	EINF2C EPRI	TRUE	[0,140]	[0,140]	(14,140]	FALSE	FALSE	FALSE
512	1	2	0	Public Secondary 12-16+	0.990793873591215	08031681	316	78	974	2	2	TRUE	99.0793873591215	1	1	0	0	3	0	35	0	ESO BATX AA01 CFPM CFPS	TRUE	[0,140]	[0,140]	(14,140]	TRUE	TRUE	FALSE
513	0	1	0	Public Secondary 12-16+	0.990793873591215	08031711	316	78	914	1	1	TRUE	99.0793873591215	0	0	0	0	1	24	24	0	ESO BATX CFPM CFPS	FALSE	[0,140]	[0,140]	(14,140]	TRUE	TRUE	FALSE
514	1	3	0	Public Secondary 12-16+	1.54198791414878	08031757	105	78	677	3	3	TRUE	154.198791414878	1	0	1	0	3	0	0	26	ESO BATX	TRUE	(140,1.2e+03]	(140,350]	(140,350]	TRUE	TRUE	FALSE
515	17	1	0	Public Secondary 12-16+	3.12006319115324	08031770	356	78	616	8	1	TRUE	312.006319115324	17	5	12	7	13	22	30	23	ESO BATX	TRUE	(140,1.2e+03]	(140,350]	(140,350]	TRUE	TRUE	FALSE
516	0	0	0	Public Primary 3-12	1.79775280898876	08031794	402	78	218	0	0	FALSE	179.775280898876	0	0	0	0	0	0	0	0	EINF2C EPRI	FALSE	(140,1.2e+03]	(140,350]	(140,350]	FALSE	FALSE	FALSE
517	0	0	0	Public Primary 3-12	1.16794004574432	08031800	056	78	221	0	0	FALSE	116.794004574432	0	0	0	0	0	0	0	0	EINF2C EPRI	FALSE	[0,140]	[0,140]	(14,140]	FALSE	FALSE	FALSE
518	3	1	0	Public Secondary 12-16+	1.79775280898876	08031812	402	78	479	2	1	TRUE	179.775280898876	3	2	1	1	4	22	23	23	ESO BATX	TRUE	(140,1.2e+03]	(140,350]	(140,350]	TRUE	TRUE	FALSE
519	0	0	0	Public Secondary 12-16+	1.62847945464874	08031861	390	78	656	3	0	FALSE	162.847945464874	0	0	0	3	3	0	0	0	ESO BATX CFPM AA03	FALSE	(140,1.2e+03]	(140,350]	(140,350]	FALSE	FALSE	FALSE
520	5	1	0	Public Secondary 12-16+	1.13314447592068	08031873	389	78	672	2	1	TRUE	113.314447592068	5	2	3	1	4	25	21	28	ESO BATX	TRUE	[0,140]	[0,140]	(14,140]	TRUE	TRUE	FALSE
521	2	0	0	Public Primary 3-12	1.98072098243761	08032300	225	78	462	1	0	FALSE	198.072098243761	2	2	0	1	3	0	0	2	EINF2C EPRI	TRUE	(140,1.2e+03]	(140,350]	(140,350]	FALSE	FALSE	FALSE
522	3	6	0	Public Primary 3-12	2.07723538853744	08032312	226	78	409	7	6	TRUE	207.723538853744	3	2	1	1	9	17	38	0	EINF2C EPRI	TRUE	(140,1.2e+03]	(140,350]	(140,350]	TRUE	TRUE	FALSE
523	0	4	0	Public Primary 3-12	3.39453405683986	08032348	310	78	697	7	4	TRUE	339.453405683986	0	0	0	3	7	25	73	0	EINF2C EPRI	FALSE	(140,1.2e+03]	(140,350]	(140,350]	TRUE	TRUE	FALSE
524	2	0	0	Public Primary 3-12	3.39453405683986	08032351	310	78	464	0	0	FALSE	339.453405683986	2	2	0	0	2	0	0	51	EINF2C EPRI	TRUE	(140,1.2e+03]	(140,350]	(140,350]	FALSE	FALSE	FALSE
525	0	4	0	Public Primary 3-12	3.41315418788601	08032476	116	78	255	4	4	TRUE	341.315418788601	0	0	0	0	4	48	0	0	EINF2C EPRI	FALSE	(140,1.2e+03]	(140,350]	(140,350]	TRUE	TRUE	FALSE
526	0	0	1	Public Primary 3-12	1.8821233139312	08032491	348	78	433	0	1	FALSE	188.21233139312	0	0	0	0	0	46	0	0	EINF2C EPRI	FALSE	(140,1.2e+03]	(140,350]	(140,350]	TRUE	FALSE	TRUE
527	0	0	0	Public Primary 3-12	0.85613384225734	08032521	201	78	475	0	0	FALSE	85.613384225734	0	0	0	0	0	0	0	0	EINF2C EPRI	FALSE	[0,140]	[0,140]	(14,140]	FALSE	FALSE	FALSE
528	1	1	0	Public Primary 3-12	1.92054433713784	08032580	216	78	441	1	1	TRUE	192.054433713784	1	0	1	0	1	20	5	19	EINF2C EPRI	TRUE	(140,1.2e+03]	(140,350]	(140,350]	TRUE	TRUE	FALSE
529	0	0	0	Public Primary 3-12	1.90799236803053	08032592	335	78	229	1	0	FALSE	190.799236803053	0	0	0	1	1	0	20	0	EINF2C EPRI	FALSE	(140,1.2e+03]	(140,350]	(140,350]	FALSE	FALSE	FALSE
530	0	1	0	Public Primary 3-12	2.01930964851391	08032634	064	78	412	1	1	TRUE	201.930964851391	1	0	0	0	1	2	2	2	EINF2C EPRI	TRUE	(140,1.2e+03]	(140,350]	(140,350]	TRUE	TRUE	FALSE
531	0	2	0	Public Primary 3-12	1.28290655308667	08032658	122	78	427	2	2	TRUE	128.290655308667	0	0	0	0	2	17	0	0	EINF2C EPRI	FALSE	[0,140]	[0,140]	(14,140]	TRUE	TRUE	FALSE
532	0	0	0	Public Primary 3-12	0.914760914760915	08032701	361	78	419	1	0	FALSE	91.4760914760915	0	0	0	1	1	0	0	0	EINF2C EPRI	FALSE	[0,140]	[0,140]	(14,140]	FALSE	FALSE	FALSE
533	0	0	0	Public Primary 3-12	1.8821233139312	08032713	348	78	427	1	0	FALSE	188.21233139312	0	0	0	1	1	0	0	0	EINF2C EPRI	FALSE	(140,1.2e+03]	(140,350]	(140,350]	FALSE	FALSE	FALSE
534	0	0	0	Public Primary 3-12	1.38523341182989	08032725	182	78	530	0	0	FALSE	138.523341182989	0	0	0	0	0	0	48	0	EINF2C EPRI	FALSE	[0,140]	[0,140]	(14,140]	FALSE	FALSE	FALSE
535	0	3	0	Public Primary 3-12	1.89823793999917	08032737	345	78	442	3	3	TRUE	189.823793999917	0	0	0	0	3	0	0	2	EINF2C EPRI	FALSE	(140,1.2e+03]	(140,350]	(140,350]	TRUE	TRUE	FALSE
536	0	1	0	Public Primary 3-12	2.27611322628704	08032750	265	78	460	1	1	TRUE	227.611322628704	0	0	0	0	1	14	0	0	EINF2C EPRI	FALSE	(140,1.2e+03]	(140,350]	(140,350]	TRUE	TRUE	FALSE
537	0	0	0	Public Primary 3-12	2.5521054870268	08032762	401	78	454	0	0	FALSE	255.21054870268	0	0	0	0	0	0	0	0	EINF2C EPRI	FALSE	(140,1.2e+03]	(140,350]	(140,350]	FALSE	FALSE	FALSE
538	1	0	0	Public Primary 3-12	2.07723538853744	08033341	226	78	236	1	0	FALSE	207.723538853744	1	1	0	1	2	0	26	26	EINF2C EPRI	TRUE	(140,1.2e+03]	(140,350]	(140,350]	FALSE	FALSE	FALSE
539	0	0	0	Public Primary 3-12	1.10436223081171	08033407	363	78	278	0	0	FALSE	110.436223081171	1	0	0	0	0	0	0	0	EINF2C EPRI	TRUE	[0,140]	[0,140]	(14,140]	FALSE	FALSE	FALSE
540	0	0	0	Public Primary 3-12	0.469687116121107	08033468	115	78	290	1	0	FALSE	46.9687116121107	0	0	0	1	1	0	0	0	EINF2C EPRI	FALSE	[0,140]	[0,140]	(14,140]	FALSE	FALSE	FALSE
541	1	0	1	Public Primary 3-12	1.26858056865503	08033501	071	78	467	0	1	FALSE	126.858056865503	1	1	0	0	1	22	0	0	EINF2C EPRI	TRUE	[0,140]	[0,140]	(14,140]	TRUE	FALSE	TRUE
542	0	0	0	Public Primary 3-12	2.69087111932206	08033523	033	78	226	1	0	FALSE	269.087111932206	0	0	0	1	1	33	0	0	EINF2C EPRI	FALSE	(140,1.2e+03]	(140,350]	(140,350]	FALSE	FALSE	FALSE
543	0	4	0	Public Primary 3-12	3.41315418788601	08033535	116	78	418	4	4	TRUE	341.315418788601	0	0	0	0	4	58	58	4	EINF2C EPRI	FALSE	(140,1.2e+03]	(140,350]	(140,350]	TRUE	TRUE	FALSE
544	2	1	0	Public Primary 3-12	2.51655116342096	08033560	290	78	503	1	1	TRUE	251.655116342096	2	2	0	0	3	0	19	19	EINF2C EPRI	TRUE	(140,1.2e+03]	(140,350]	(140,350]	TRUE	TRUE	FALSE
545	2	0	0	Public Primary 3-12	1.2746198901399	08033602	320	78	483	0	0	FALSE	127.46198901399	2	1	1	0	1	0	0	34	EINF2C EPRI	TRUE	[0,140]	[0,140]	(14,140]	FALSE	FALSE	FALSE
546	2	0	0	Public Secondary 12-16+	2.08515504136679	08033869	279	78	500	0	0	FALSE	208.515504136679	3	0	2	0	0	0	0	0	ESO BATX	TRUE	(140,1.2e+03]	(140,350]	(140,350]	FALSE	FALSE	FALSE
547	1	0	0	Public Secondary 12-16+	1.65137031979421	08033882	035	78	382	0	0	FALSE	165.137031979421	1	0	1	0	0	0	0	28	ESO BATX	TRUE	(140,1.2e+03]	(140,350]	(140,350]	FALSE	FALSE	FALSE
548	0	1	0	Public Secondary 12-16+	1.03551827689759	08033894	052	78	454	1	1	TRUE	103.551827689759	0	0	0	0	1	3	3	15	ESO BATX	FALSE	[0,140]	[0,140]	(14,140]	TRUE	TRUE	FALSE
549	0	0	0	Public Secondary 12-16+	1.36636910184004	08033900	108	78	547	0	0	FALSE	136.636910184004	0	0	0	0	0	2	0	2	ESO BATX	FALSE	[0,140]	[0,140]	(14,140]	FALSE	FALSE	FALSE
550	2	1	0	Public Secondary 12-16+	1.226826608506	08033912	288	78	662	5	1	TRUE	122.6826608506	2	1	1	4	6	40	104	26	ESO BATX CFPS	TRUE	[0,140]	[0,140]	(14,140]	TRUE	TRUE	FALSE
551	9	1	1	Public Secondary 12-16+	1.42663043478261	08033924	147	67	662	1	2	TRUE	142.663043478261	15	5	4	0	6	24	24	51	ESO BATX	TRUE	(140,1.2e+03]	(140,350]	(140,350]	TRUE	TRUE	TRUE
552	0	2	0	Public Primary 3-12	0.862984599044078	08033948	387	78	510	2	2	TRUE	86.2984599044078	0	0	0	0	2	2	0	0	EINF2C EPRI	FALSE	[0,140]	[0,140]	(14,140]	TRUE	TRUE	FALSE
553	2	1	1	Public Secondary 12-16+	2.28300077622026	08033961	203	78	700	1	2	TRUE	228.300077622026	2	0	2	0	1	21	21	19	ESO BATX	TRUE	(140,1.2e+03]	(140,350]	(140,350]	TRUE	TRUE	TRUE
554	2	0	0	Public Secondary 12-16+	0.723641363340328	08033973	214	78	745	0	0	FALSE	72.3641363340328	2	0	2	0	0	0	0	30	ESO BATX	TRUE	[0,140]	[0,140]	(14,140]	FALSE	FALSE	FALSE
555	0	0	0	Public Secondary 12-16+	1.92054433713784	08033985	216	78	584	1	0	FALSE	192.054433713784	0	0	0	1	1	0	1	0	ESO BATX	FALSE	(140,1.2e+03]	(140,350]	(140,350]	FALSE	FALSE	FALSE
556	0	0	0	Public Primary 3-12	3.43589743589744	08033997	224	78	241	0	0	FALSE	343.589743589744	0	0	0	0	0	0	0	0	EINF2C EPRI	FALSE	(140,1.2e+03]	(140,350]	(140,350]	FALSE	FALSE	FALSE
557	2	0	0	Public Secondary 12-16+	2.07723538853744	08034001	226	78	562	0	0	FALSE	207.723538853744	2	0	2	0	0	0	0	0	ESO BATX PFI	TRUE	(140,1.2e+03]	(140,350]	(140,350]	FALSE	FALSE	FALSE
558	0	0	0	Public Secondary 12-16+	0.552355401246745	08034011	375	78	622	0	0	FALSE	55.2355401246745	0	0	0	0	0	0	0	1	ESO BATX	FALSE	[0,140]	[0,140]	(14,140]	FALSE	FALSE	FALSE
559	0	0	0	Public Secondary 12-16+	1.36956678440136	08034035	322	78	383	0	0	FALSE	136.956678440136	0	0	0	0	0	0	0	0	ESO BATX	FALSE	[0,140]	[0,140]	(14,140]	FALSE	FALSE	FALSE
560	0	1	0	Public Secondary 12-16+	2.284626368396	08034059	251	78	827	3	1	TRUE	228.4626368396	0	0	0	2	3	19	0	0	ESO BATX CFPM AA03 CFPS	FALSE	(140,1.2e+03]	(140,350]	(140,350]	TRUE	TRUE	FALSE
561	0	0	0	Public Primary 3-12	1.88359389715577	08034060	309	78	459	0	0	FALSE	188.359389715577	0	0	0	0	0	0	0	0	EINF2C EPRI	FALSE	(140,1.2e+03]	(140,350]	(140,350]	FALSE	FALSE	FALSE
562	1	0	0	Public Primary 3-12	1.0738255033557	08034084	365	78	456	1	0	FALSE	107.38255033557	1	0	1	1	1	0	24	25	EINF2C EPRI	TRUE	[0,140]	[0,140]	(14,140]	FALSE	FALSE	FALSE
563	0	0	0	Public Primary 3-12	0.982835480360841	08034096	366	78	471	0	0	FALSE	98.2835480360841	0	0	0	0	0	0	0	0	EINF2C EPRI	FALSE	[0,140]	[0,140]	(14,140]	FALSE	FALSE	FALSE
564	0	0	0	Public Primary 3-12	0.567783307170769	08034102	160	78	295	0	0	FALSE	56.7783307170769	0	0	0	0	0	0	0	0	EINF2C EPRI	FALSE	[0,140]	[0,140]	(14,140]	FALSE	FALSE	FALSE
565	0	1	0	Public Primary 3-12	0.646860416762926	08034126	398	78	347	1	1	TRUE	64.6860416762926	0	0	0	0	1	0	0	0	EINF2C EPRI	FALSE	[0,140]	[0,140]	(14,140]	TRUE	TRUE	FALSE
566	0	2	0	Public Secondary 12-16+	1.80475799835931	08034187	009	78	433	2	2	TRUE	180.475799835931	0	0	0	0	2	43	5	5	ESO BATX	FALSE	(140,1.2e+03]	(140,350]	(140,350]	TRUE	TRUE	FALSE
567	9	1	0	Public Secondary 12-16+	1.28644939965695	08034205	062	78	1387	2	1	TRUE	128.644939965695	9	5	4	1	7	27	0	164	ESO BATX CFPM AA03 CFPS	TRUE	[0,140]	[0,140]	(14,140]	TRUE	TRUE	FALSE
568	1	0	0	Public Secondary 12-16+	0.567783307170769	08034217	160	78	1099	1	0	FALSE	56.7783307170769	1	0	1	1	1	0	0	0	ESO BATX CFPM AA03 CFPS	TRUE	[0,140]	[0,140]	(14,140]	FALSE	FALSE	FALSE
569	0	0	0	Public Primary 3-12	0.762456635278868	08034229	097	78	251	0	0	FALSE	76.2456635278868	0	0	0	0	0	0	0	0	EINF2C EPRI	FALSE	[0,140]	[0,140]	(14,140]	FALSE	FALSE	FALSE
570	1	0	0	Public Primary 3-12	1.226826608506	08034242	288	78	200	1	0	FALSE	122.6826608506	1	1	0	1	2	0	25	25	EINF2C EPRI	TRUE	[0,140]	[0,140]	(14,140]	FALSE	FALSE	FALSE
571	0	0	0	Public Primary 3-12	2.47352890123243	08034266	289	78	227	0	0	FALSE	247.352890123243	0	0	0	0	0	0	0	0	EINF2C EPRI	FALSE	(140,1.2e+03]	(140,350]	(140,350]	FALSE	FALSE	FALSE
572	1	0	0	Public Primary 3-12	1.58858919759346	08034278	149	78	376	0	0	FALSE	158.858919759346	1	0	1	0	0	0	0	17	EINF2C EPRI	TRUE	(140,1.2e+03]	(140,350]	(140,350]	FALSE	FALSE	FALSE
573	1	0	0	Public Primary 3-12	2.06641014678638	08034321	158	78	268	0	0	FALSE	206.641014678638	1	0	1	0	0	0	1	25	EINF2C EPRI	TRUE	(140,1.2e+03]	(140,350]	(140,350]	FALSE	FALSE	FALSE
574	1	1	0	Public Primary 3-12	2.16390423572744	08034333	156	78	449	1	1	TRUE	216.390423572744	1	1	0	0	2	17	17	0	EINF2C EPRI	TRUE	(140,1.2e+03]	(140,350]	(140,350]	TRUE	TRUE	FALSE
575	0	0	0	Public Primary 3-12	1.38733497426717	08034357	155	78	226	0	0	FALSE	138.733497426717	0	0	0	0	0	0	0	0	EINF2C EPRI	FALSE	[0,140]	[0,140]	(14,140]	FALSE	FALSE	FALSE
576	0	0	0	Public Primary 3-12	1.20831319478009	08034382	378	78	417	0	0	FALSE	120.831319478009	0	0	0	0	0	0	0	0	EINF2C EPRI	FALSE	[0,140]	[0,140]	(14,140]	FALSE	FALSE	FALSE
577	1	0	0	Public Primary 3-12	1.904026759295	08034400	202	78	276	1	0	FALSE	190.4026759295	1	0	1	1	1	0	25	25	EINF2C EPRI	TRUE	(140,1.2e+03]	(140,350]	(140,350]	FALSE	FALSE	FALSE
578	0	0	0	Public Primary 3-12	1.66936945530859	08034412	205	78	229	0	0	FALSE	166.936945530859	0	0	0	0	0	0	0	0	EINF2C EPRI	FALSE	(140,1.2e+03]	(140,350]	(140,350]	FALSE	FALSE	FALSE
579	0	0	0	Public Primary 3-12	0.648964361040506	08034448	394	78	402	0	0	FALSE	64.8964361040506	0	0	0	0	0	0	0	0	EINF2C EPRI	FALSE	[0,140]	[0,140]	(14,140]	FALSE	FALSE	FALSE
580	0	0	0	Public Primary 3-12	2.12222440558066	08034461	230	78	378	0	0	FALSE	212.222440558066	0	0	0	0	0	20	20	13	EINF2C EPRI	FALSE	(140,1.2e+03]	(140,350]	(140,350]	FALSE	FALSE	FALSE
581	0	0	0	Public Primary 3-12	3.28648346269492	08034485	252	78	451	1	0	FALSE	328.648346269492	0	0	0	1	1	0	17	0	EINF2C EPRI	FALSE	(140,1.2e+03]	(140,350]	(140,350]	FALSE	FALSE	FALSE
582	0	0	0	Public Primary 3-12	0.990793873591215	08034497	316	78	317	0	0	FALSE	99.0793873591215	1	0	0	0	0	0	0	0	EINF2C EPRI	TRUE	[0,140]	[0,140]	(14,140]	FALSE	FALSE	FALSE
583	2	0	0	Public Primary 3-12	1.52935179012588	08034527	299	78	221	0	0	FALSE	152.935179012588	2	0	2	0	0	0	0	18	EINF2C EPRI	TRUE	(140,1.2e+03]	(140,350]	(140,350]	FALSE	FALSE	FALSE
584	1	3	0	Public Secondary 12-16+	0.778563550249789	08034564	041	78	666	4	3	TRUE	77.8563550249789	1	0	1	1	4	73	28	30	ESO BATX	TRUE	[0,140]	[0,140]	(14,140]	TRUE	TRUE	FALSE
585	1	0	0	Public Secondary 12-16+	1.51047030552695	08034576	016	78	196	0	0	FALSE	151.047030552695	1	1	0	0	1	0	0	43	ESO BATX	TRUE	(140,1.2e+03]	(140,350]	(140,350]	FALSE	FALSE	FALSE
586	3	0	0	Public Secondary 12-16+	2.64468909527031	08034591	194	78	530	0	0	FALSE	264.468909527031	3	1	2	0	1	0	0	21	ESO BATX	TRUE	(140,1.2e+03]	(140,350]	(140,350]	FALSE	FALSE	FALSE
587	0	0	0	Public Secondary 12-16+	1.17878192534381	08034606	207	78	747	0	0	FALSE	117.878192534381	0	0	0	0	0	0	0	2	ESO BATX CFPM CFPS	FALSE	[0,140]	[0,140]	(14,140]	FALSE	FALSE	FALSE
588	2	0	0	Public Secondary 12-16+	2.27611322628704	08034621	265	78	1101	0	0	FALSE	227.611322628704	2	1	1	0	1	0	0	31	ESO BATX CFPM CFPS	TRUE	(140,1.2e+03]	(140,350]	(140,350]	FALSE	FALSE	FALSE
589	9	4	0	Public Secondary 12-16+	3.43589743589744	08034643	224	78	1033	4	4	TRUE	343.589743589744	9	3	6	0	7	0	130	80	ESO BATX CFPM AA03 CFPS PFI	TRUE	(140,1.2e+03]	(140,350]	(140,350]	TRUE	TRUE	FALSE
590	0	0	0	Public Primary 3-12	0.868844042494372	08034667	235	78	440	0	0	FALSE	86.8844042494372	0	0	0	0	0	0	0	0	EINF2C EPRI	FALSE	[0,140]	[0,140]	(14,140]	FALSE	FALSE	FALSE
591	0	2	0	Public Primary 3-12	2.06641014678638	08034734	158	78	498	2	2	TRUE	206.641014678638	0	0	0	0	2	24	24	0	EINF2C EPRI	FALSE	(140,1.2e+03]	(140,350]	(140,350]	TRUE	TRUE	FALSE
592	4	0	0	Public Primary 3-12	1.38733497426717	08034746	155	78	389	0	0	FALSE	138.733497426717	4	1	3	0	1	0	0	0	EINF2C EPRI	TRUE	[0,140]	[0,140]	(14,140]	FALSE	FALSE	FALSE
593	0	0	0	Public Primary 3-12	1.94135952265395	08034783	302	78	461	0	0	FALSE	194.135952265395	0	0	0	0	0	0	0	0	EINF2C EPRI	FALSE	(140,1.2e+03]	(140,350]	(140,350]	FALSE	FALSE	FALSE
594	0	0	0	Public Primary 3-12	3.7181003887105	08034795	185	67	32	0	0	FALSE	371.81003887105	0	0	0	0	0	1	1	0	EINF2C EPRI	FALSE	(140,1.2e+03]	(350,1.2e+03]	(350,1.2e+03]	FALSE	FALSE	FALSE
595	0	0	0	Public Primary 3-12	1.78164901514402	08034837	292	78	239	0	0	FALSE	178.164901514402	0	0	0	0	0	0	0	0	EINF2C EPRI	FALSE	(140,1.2e+03]	(140,350]	(140,350]	FALSE	FALSE	FALSE
596	4	0	0	Public Primary 3-12	3.98423442721275	08034850	295	78	459	10	0	FALSE	398.423442721275	5	4	0	10	14	22	22	137	EINF2C EPRI	TRUE	(140,1.2e+03]	(350,1.2e+03]	(350,1.2e+03]	FALSE	FALSE	FALSE
597	0	1	0	Public Primary 3-12	1.226826608506	08034862	288	78	222	1	1	TRUE	122.6826608506	0	0	0	0	1	0	24	23	EINF2C EPRI	FALSE	[0,140]	[0,140]	(14,140]	TRUE	TRUE	FALSE
598	0	0	0	Public Primary 3-12	0.762456635278868	08034904	097	78	230	0	0	FALSE	76.2456635278868	0	0	0	0	0	0	0	6	EINF2C EPRI	FALSE	[0,140]	[0,140]	(14,140]	FALSE	FALSE	FALSE
599	1	1	1	Public Primary 3-12	2.60821588002207	08034965	342	78	441	1	2	TRUE	260.821588002207	2	1	0	0	2	10	0	43	EINF2C EPRI	TRUE	(140,1.2e+03]	(140,350]	(140,350]	TRUE	TRUE	TRUE
600	4	2	1	Public Primary 3-12	1.76383658292416	08034989	311	78	373	5	3	TRUE	176.383658292416	4	2	2	3	7	47	32	0	EINF2C EPRI	TRUE	(140,1.2e+03]	(140,350]	(140,350]	TRUE	TRUE	TRUE
601	0	0	0	Public Primary 3-12	1.66936945530859	08034990	205	78	390	0	0	FALSE	166.936945530859	1	0	0	0	0	0	0	15	EINF2C EPRI	TRUE	(140,1.2e+03]	(140,350]	(140,350]	FALSE	FALSE	FALSE
602	6	6	0	Public Secondary 12-16+	1.36636910184004	08035143	108	78	1149	9	6	TRUE	136.636910184004	7	5	1	3	14	57	104	25	ESO BATX CFPM AA03 CFPS PFI	TRUE	[0,140]	[0,140]	(14,140]	TRUE	TRUE	FALSE
603	6	2	1	Public Secondary 12-16+	1.80475799835931	08035155	009	78	613	6	3	TRUE	180.475799835931	6	3	3	4	9	29	91	3	ESO BATX CFPM	TRUE	(140,1.2e+03]	(140,350]	(140,350]	TRUE	TRUE	TRUE
604	3	4	4	Public Secondary 12-16+	2.54220456802383	08035167	385	78	445	4	8	TRUE	254.220456802383	3	2	1	0	6	55	55	44	ESO BATX	TRUE	(140,1.2e+03]	(140,350]	(140,350]	TRUE	TRUE	TRUE
605	1	1	0	Public Secondary 12-16+	2.01930964851391	08035209	064	78	401	1	1	TRUE	201.930964851391	1	1	0	0	2	5	25	5	ESO BATX	TRUE	(140,1.2e+03]	(140,350]	(140,350]	TRUE	TRUE	FALSE
606	0	0	0	Public Secondary 12-16+	1.06164383561644	08035222	121	78	525	0	0	FALSE	106.164383561644	0	0	0	0	0	3	2	0	ESO BATX	FALSE	[0,140]	[0,140]	(14,140]	FALSE	FALSE	FALSE
607	1	0	0	Public Secondary 12-16+	1.06164383561644	08035234	121	78	546	1	0	FALSE	106.164383561644	1	0	1	1	1	0	24	0	ESO BATX CFPM CFPS	TRUE	[0,140]	[0,140]	(14,140]	FALSE	FALSE	FALSE
608	3	0	0	Public Secondary 12-16+	1.02163680811472	08035246	360	78	420	2	0	FALSE	102.163680811472	3	2	1	2	4	0	43	20	ESO BATX	TRUE	[0,140]	[0,140]	(14,140]	FALSE	FALSE	FALSE
609	1	1	0	Public Secondary 12-16+	1.226826608506	08035258	288	78	362	2	1	TRUE	122.6826608506	1	1	0	1	3	0	0	0	ESO BATX CFPS	TRUE	[0,140]	[0,140]	(14,140]	TRUE	TRUE	FALSE
610	0	0	0	Public Primary 3-12	1.94135952265395	08035283	302	78	486	0	0	FALSE	194.135952265395	0	0	0	0	0	0	0	0	EINF2C EPRI	FALSE	(140,1.2e+03]	(140,350]	(140,350]	FALSE	FALSE	FALSE
611	4	0	0	Public Secondary 12-16+	1.50476508944992	08035295	386	78	1060	4	0	FALSE	150.476508944992	4	2	2	4	6	0	0	0	ESO BATX CFPM AA03 CFPS PFI	TRUE	(140,1.2e+03]	(140,350]	(140,350]	FALSE	FALSE	FALSE
612	1	2	0	Public Secondary 12-16+	1.20831319478009	08035301	378	78	809	3	2	TRUE	120.831319478009	1	0	1	1	3	27	27	26	ESO BATX	TRUE	[0,140]	[0,140]	(14,140]	TRUE	TRUE	FALSE
613	1	3	0	Public Secondary 12-16+	2.07293666026871	08035313	215	67	744	3	3	TRUE	207.293666026871	1	0	1	0	3	22	0	0	ESO BATX CFPM CFPS PFI TEGM TEGS	TRUE	(140,1.2e+03]	(140,350]	(140,350]	TRUE	TRUE	FALSE
614	3	0	0	Public Secondary 12-16+	2.09355577363428	08035325	223	78	527	1	0	FALSE	209.355577363428	3	2	1	1	3	0	20	1	ESO BATX	TRUE	(140,1.2e+03]	(140,350]	(140,350]	FALSE	FALSE	FALSE
615	1	1	0	Public Secondary 12-16+	1.2746198901399	08035349	320	78	1024	2	1	TRUE	127.46198901399	1	1	0	1	3	24	50	3	ESO BATX CFPM CFPS PFI	TRUE	[0,140]	[0,140]	(14,140]	TRUE	TRUE	FALSE
616	0	0	0	Public Primary 3-12	0.895128615848488	08035350	374	78	449	0	0	FALSE	89.5128615848488	0	0	0	0	0	0	0	0	EINF2C EPRI	FALSE	[0,140]	[0,140]	(14,140]	FALSE	FALSE	FALSE
617	1	0	0	Public Secondary 12-16+	1.35460565924142	08035362	397	78	860	0	0	FALSE	135.460565924142	1	1	0	0	1	0	0	6	ESO BATX CFPM AA03 CFPS IFE PFI	TRUE	[0,140]	[0,140]	(14,140]	FALSE	FALSE	FALSE
618	0	0	0	Public Primary 3-12	2.60821588002207	08035398	342	78	195	0	0	FALSE	260.821588002207	0	0	0	0	0	0	0	0	EINF2C EPRI	FALSE	(140,1.2e+03]	(140,350]	(140,350]	FALSE	FALSE	FALSE
619	0	0	0	Public Primary 3-12	2.08515504136679	08035404	279	78	211	0	0	FALSE	208.515504136679	0	0	0	0	0	0	0	0	EINF2C EPRI	FALSE	(140,1.2e+03]	(140,350]	(140,350]	FALSE	FALSE	FALSE
620	1	2	0	Public Primary 3-12	2.68710977633763	08035416	275	78	422	2	2	TRUE	268.710977633763	1	1	0	0	3	15	15	15	EINF2C EPRI	TRUE	(140,1.2e+03]	(140,350]	(140,350]	TRUE	TRUE	FALSE
621	1	1	2	Public Primary 3-12	1.77612556794713	08035428	077	78	451	1	3	TRUE	177.612556794713	1	1	0	0	2	0	0	24	EINF2C EPRI	TRUE	(140,1.2e+03]	(140,350]	(140,350]	TRUE	TRUE	TRUE
622	2	0	0	Public Primary 3-12	1.26858056865503	08035431	071	78	444	0	0	FALSE	126.858056865503	2	0	2	0	0	0	0	50	EINF2C EPRI	TRUE	[0,140]	[0,140]	(14,140]	FALSE	FALSE	FALSE
623	4	1	0	Public Primary 3-12	2.34962406015038	08035441	073	78	445	2	1	TRUE	234.962406015038	4	4	0	1	6	17	0	0	EINF2C EPRI	TRUE	(140,1.2e+03]	(140,350]	(140,350]	TRUE	TRUE	FALSE
624	0	0	0	Public Primary 3-12	1.28644939965695	08035453	062	78	217	0	0	FALSE	128.644939965695	1	0	0	0	0	0	0	0	EINF2C EPRI	TRUE	[0,140]	[0,140]	(14,140]	FALSE	FALSE	FALSE
625	0	0	0	Public Primary 3-12	1.16794004574432	08035465	056	78	425	0	0	FALSE	116.794004574432	0	0	0	0	0	0	0	2	EINF2C EPRI	FALSE	[0,140]	[0,140]	(14,140]	FALSE	FALSE	FALSE
626	0	1	0	Public Primary 3-12	1.73386822601482	08035477	403	78	434	1	1	TRUE	173.386822601482	1	0	0	0	1	0	0	0	EINF2C EPRI	TRUE	(140,1.2e+03]	(140,350]	(140,350]	TRUE	TRUE	FALSE
627	1	0	0	Public Primary 3-12	2.07723538853744	08035519	226	78	409	0	0	FALSE	207.723538853744	1	1	0	0	1	15	15	0	EINF2C EPRI	TRUE	(140,1.2e+03]	(140,350]	(140,350]	FALSE	FALSE	FALSE
628	1	1	0	Public Primary 3-12	1.22084264117616	08035684	186	78	441	1	1	TRUE	122.084264117616	2	0	1	0	1	0	3	34	EINF2C EPRI	TRUE	[0,140]	[0,140]	(14,140]	TRUE	TRUE	FALSE
629	1	0	0	Public Primary 3-12	2.64468909527031	08035696	194	78	333	0	0	FALSE	264.468909527031	1	0	1	0	0	0	0	1	EINF2C EPRI	TRUE	(140,1.2e+03]	(140,350]	(140,350]	FALSE	FALSE	FALSE
630	0	1	0	Public Primary 3-12	2.08515504136679	08035854	279	78	441	1	1	TRUE	208.515504136679	0	0	0	0	1	48	48	20	EINF2C EPRI	FALSE	(140,1.2e+03]	(140,350]	(140,350]	TRUE	TRUE	FALSE
631	0	0	0	Public Primary 3-12	2.29381180548476	08035878	341	78	404	1	0	FALSE	229.381180548476	0	0	0	1	1	0	20	0	EINF2C EPRI	FALSE	(140,1.2e+03]	(140,350]	(140,350]	FALSE	FALSE	FALSE
632	1	1	0	Public Primary 3-12	1.36636910184004	08035881	108	78	418	1	1	TRUE	136.636910184004	1	0	1	0	1	0	0	5	EINF2C EPRI	TRUE	[0,140]	[0,140]	(14,140]	TRUE	TRUE	FALSE
633	1	0	0	Public Primary 3-12	1.82762601000385	08035945	297	78	656	1	0	FALSE	182.762601000385	1	0	1	1	1	0	25	22	EINF2C EPRI	TRUE	(140,1.2e+03]	(140,350]	(140,350]	FALSE	FALSE	FALSE
634	0	0	0	Public Primary 3-12	2.64468909527031	08035957	194	78	219	0	0	FALSE	264.468909527031	0	0	0	0	0	0	0	0	EINF2C EPRI	FALSE	(140,1.2e+03]	(140,350]	(140,350]	FALSE	FALSE	FALSE
635	3	1	0	Public Primary 3-12	2.21959858323495	08035969	191	78	354	1	1	TRUE	221.959858323495	3	2	1	0	3	0	0	12	EINF2C EPRI	TRUE	(140,1.2e+03]	(140,350]	(140,350]	TRUE	TRUE	FALSE
636	2	0	0	Public Primary 3-12	1.14622564270509	08035994	209	78	455	1	0	FALSE	114.622564270509	2	2	0	1	3	0	0	0	EINF2C EPRI	TRUE	[0,140]	[0,140]	(14,140]	FALSE	FALSE	FALSE
637	2	1	0	Public Primary 3-12	1.34978066064265	08036007	210	78	276	4	1	TRUE	134.978066064265	2	2	0	3	6	25	50	0	EINF2C EPRI	TRUE	[0,140]	[0,140]	(14,140]	TRUE	TRUE	FALSE
638	0	0	0	Public Primary 3-12	0.469687116121107	08036044	115	78	435	0	0	FALSE	46.9687116121107	0	0	0	0	0	0	0	0	EINF2C EPRI	FALSE	[0,140]	[0,140]	(14,140]	FALSE	FALSE	FALSE
639	2	0	0	Public Primary 3-12	0.90049527239982	08036056	117	78	452	2	0	FALSE	90.049527239982	2	2	0	2	4	0	17	0	EINF2C EPRI	TRUE	[0,140]	[0,140]	(14,140]	FALSE	FALSE	FALSE
640	0	0	0	Public Primary 3-12	3.43589743589744	08036101	224	78	444	0	0	FALSE	343.589743589744	0	0	0	0	0	0	0	0	EINF2C EPRI	FALSE	(140,1.2e+03]	(140,350]	(140,350]	FALSE	FALSE	FALSE
641	1	0	0	Public Primary 3-12	0.646860416762926	08036111	398	78	436	0	0	FALSE	64.6860416762926	1	1	0	0	1	0	0	0	EINF2C EPRI	TRUE	[0,140]	[0,140]	(14,140]	FALSE	FALSE	FALSE
642	0	2	2	Public Primary 3-12	2.27543612525734	08036135	280	78	438	3	4	TRUE	227.543612525734	0	0	0	1	3	19	5	0	EINF2C EPRI	FALSE	(140,1.2e+03]	(140,350]	(140,350]	TRUE	TRUE	TRUE
643	1	1	0	Public Primary 3-12	2.08515504136679	08036147	279	78	412	1	1	TRUE	208.515504136679	1	0	1	0	1	0	0	16	EINF2C EPRI	TRUE	(140,1.2e+03]	(140,350]	(140,350]	TRUE	TRUE	FALSE
644	1	0	0	Public Secondary 12-16+	1.20831319478009	08036330	378	78	458	1	0	FALSE	120.831319478009	1	0	1	1	1	0	27	20	ESO BATX CFPM AA03 CFPS	TRUE	[0,140]	[0,140]	(14,140]	FALSE	FALSE	FALSE
645	0	0	0	Public Primary 3-12	0.902165196471532	08036342	281	78	198	3	0	FALSE	90.2165196471532	0	0	0	3	3	0	55	0	EINF2C EPRI	FALSE	[0,140]	[0,140]	(14,140]	FALSE	FALSE	FALSE
646	0	0	0	Public Primary 3-12	1.82762601000385	08036366	297	78	220	1	0	FALSE	182.762601000385	0	0	0	1	1	0	0	0	EINF2C EPRI	FALSE	(140,1.2e+03]	(140,350]	(140,350]	FALSE	FALSE	FALSE
647	0	0	0	Public Primary 3-12	2.51655116342096	08036378	290	78	216	0	0	FALSE	251.655116342096	2	0	0	0	0	0	0	25	EINF2C EPRI	TRUE	(140,1.2e+03]	(140,350]	(140,350]	FALSE	FALSE	FALSE
648	0	0	0	Public Secondary 12-16+	1.90219912777211	08036391	095	78	586	0	0	FALSE	190.219912777211	0	0	0	0	0	0	0	0	ESO BATX	FALSE	(140,1.2e+03]	(140,350]	(140,350]	FALSE	FALSE	FALSE
649	0	0	0	Public Primary 3-12	1.33383352090367	08036411	104	78	398	0	0	FALSE	133.383352090367	0	0	0	0	0	0	0	0	EINF2C EPRI	FALSE	[0,140]	[0,140]	(14,140]	FALSE	FALSE	FALSE
650	5	1	0	Public Secondary 12-16+	1.58858919759346	08037152	149	78	1363	3	1	TRUE	158.858919759346	5	2	3	2	5	0	0	0	ESO BATX CFPM AA03 CFPS	TRUE	(140,1.2e+03]	(140,350]	(140,350]	TRUE	TRUE	FALSE
651	2	1	0	Public Secondary 12-16+	2.09355577363428	08037176	223	78	896	3	1	TRUE	209.355577363428	2	0	2	2	3	0	30	56	ESO BATX CFPM AA03 CFPS PFI TEGM	TRUE	(140,1.2e+03]	(140,350]	(140,350]	TRUE	TRUE	FALSE
652	3	3	0	Public Secondary 12-16+	1.69879607061083	08037206	384	78	771	4	3	TRUE	169.879607061083	3	2	1	1	6	4	94	3	ESO BATX CFPM CFPS	TRUE	(140,1.2e+03]	(140,350]	(140,350]	TRUE	TRUE	FALSE
653	1	0	0	Public Primary 3-12	1.17878192534381	08037504	207	78	151	0	0	FALSE	117.878192534381	1	1	0	0	1	0	0	0	EINF2C EPRI	TRUE	[0,140]	[0,140]	(14,140]	FALSE	FALSE	FALSE
654	0	2	0	Public Primary 3-12	0.559103080952241	08037528	176	78	233	2	2	TRUE	55.9103080952241	0	0	0	0	2	0	0	0	EINF2C EPRI	FALSE	[0,140]	[0,140]	(14,140]	TRUE	TRUE	FALSE
655	0	2	0	Public Primary 3-12	1.60804707814425	08037553	286	78	457	4	2	TRUE	160.804707814425	0	0	0	2	4	18	39	10	EINF2C EPRI	FALSE	(140,1.2e+03]	(140,350]	(140,350]	TRUE	TRUE	FALSE
656	0	0	0	Public Primary 3-12	1.26858056865503	08037814	071	78	232	0	0	FALSE	126.858056865503	1	0	0	0	0	0	0	0	EINF2C EPRI	TRUE	[0,140]	[0,140]	(14,140]	FALSE	FALSE	FALSE
657	2	0	0	Public Primary 3-12	1.79775280898876	08037841	402	78	229	0	0	FALSE	179.775280898876	2	0	2	0	0	0	0	0	EINF2C EPRI	TRUE	(140,1.2e+03]	(140,350]	(140,350]	FALSE	FALSE	FALSE
658	4	1	0	Public Primary 3-12	1.96219504218719	08037863	034	78	397	3	1	TRUE	196.219504218719	4	0	4	2	3	0	0	24	EINF2C EPRI	TRUE	(140,1.2e+03]	(140,350]	(140,350]	TRUE	TRUE	FALSE
659	10	1	0	Public Primary 3-12	2.22222222222222	08037875	277	78	465	3	1	TRUE	222.222222222222	10	9	1	2	12	0	0	26	EINF2C EPRI	TRUE	(140,1.2e+03]	(140,350]	(140,350]	TRUE	TRUE	FALSE
660	0	1	0	Public Primary 3-12	2.29381180548476	08037887	341	78	288	3	1	TRUE	229.381180548476	0	0	0	2	3	19	30	0	EINF2C EPRI	FALSE	(140,1.2e+03]	(140,350]	(140,350]	TRUE	TRUE	FALSE
661	0	4	0	Public Primary 3-12	2.27543612525734	08037899	280	78	231	4	4	TRUE	227.543612525734	0	0	0	0	4	21	21	0	EINF2C EPRI	FALSE	(140,1.2e+03]	(140,350]	(140,350]	TRUE	TRUE	FALSE
662	1	0	0	Public Primary 3-12	3.09997416688194	08037917	284	78	234	0	0	FALSE	309.997416688194	1	1	0	0	1	0	0	0	EINF2C EPRI	TRUE	(140,1.2e+03]	(140,350]	(140,350]	FALSE	FALSE	FALSE
663	0	0	0	Public Primary 3-12	1.0738255033557	08037929	365	78	476	0	0	FALSE	107.38255033557	0	0	0	0	0	0	0	25	EINF2C EPRI	FALSE	[0,140]	[0,140]	(14,140]	FALSE	FALSE	FALSE
664	0	1	0	Public Primary 3-12	1.0738255033557	08037930	365	78	388	2	1	TRUE	107.38255033557	0	0	0	1	2	2	7	0	EINF2C EPRI	FALSE	[0,140]	[0,140]	(14,140]	TRUE	TRUE	FALSE
665	0	0	0	Public Primary 3-12	2.05194348361377	08037966	111	78	450	0	0	FALSE	205.194348361377	0	0	0	0	0	0	0	0	EINF2C EPRI	FALSE	(140,1.2e+03]	(140,350]	(140,350]	FALSE	FALSE	FALSE
666	1	0	0	Public Primary 3-12	1.36636910184004	08037978	108	78	473	0	0	FALSE	136.636910184004	1	1	0	0	1	0	0	0	EINF2C EPRI	TRUE	[0,140]	[0,140]	(14,140]	FALSE	FALSE	FALSE
667	0	0	0	Public Primary 3-12	1.77113057168159	08037981	159	67	46	0	0	FALSE	177.113057168159	0	0	0	0	0	1	0	0	EINF1C EINF2C EPRI	FALSE	(140,1.2e+03]	(140,350]	(140,350]	FALSE	FALSE	FALSE
668	0	0	0	Public Primary 3-12	1.28290655308667	08037991	122	78	375	0	0	FALSE	128.290655308667	0	0	0	0	0	0	0	0	EINF2C EPRI	FALSE	[0,140]	[0,140]	(14,140]	FALSE	FALSE	FALSE
669	2	0	0	Public Primary 3-12	2.47352890123243	08038004	289	78	429	0	0	FALSE	247.352890123243	2	2	0	0	2	0	0	30	EINF2C EPRI	TRUE	(140,1.2e+03]	(140,350]	(140,350]	FALSE	FALSE	FALSE
670	0	0	0	Public Primary 3-12	0.914760914760915	08038031	361	78	196	0	0	FALSE	91.4760914760915	0	0	0	0	0	0	0	0	EINF2C EPRI	FALSE	[0,140]	[0,140]	(14,140]	FALSE	FALSE	FALSE
671	0	0	0	Public Primary 3-12	1.8821233139312	08038041	348	78	77	0	0	FALSE	188.21233139312	0	0	0	0	0	0	0	0	EINF2C EPRI	FALSE	(140,1.2e+03]	(140,350]	(140,350]	FALSE	FALSE	FALSE
672	0	0	0	Public Primary 3-12	1.8821233139312	08038065	348	78	431	1	0	FALSE	188.21233139312	0	0	1	1	0	0	0	0	EINF2C EPRI	FALSE	(140,1.2e+03]	(140,350]	(140,350]	FALSE	FALSE	FALSE
673	1	0	0	Public Primary 3-12	0.787759430389335	08038077	164	78	412	0	0	FALSE	78.7759430389335	1	0	1	0	0	0	0	0	EINF2C EPRI	TRUE	[0,140]	[0,140]	(14,140]	FALSE	FALSE	FALSE
674	0	0	0	Public Primary 3-12	1.48114389882648	08038089	237	67	61	0	0	FALSE	148.114389882648	1	0	0	0	0	0	3	3	EINF2C EPRI	TRUE	(140,1.2e+03]	(140,350]	(140,350]	FALSE	FALSE	FALSE
675	1	0	1	Public Primary 3-12	1.38523341182989	08038090	182	78	503	2	1	FALSE	138.523341182989	1	1	0	2	3	24	26	0	EINF2C EPRI	TRUE	[0,140]	[0,140]	(14,140]	TRUE	FALSE	TRUE
676	0	0	0	Public Primary 3-12	1.69879607061083	08038156	384	78	426	0	0	FALSE	169.879607061083	0	0	0	0	0	4	3	3	EINF2C EPRI	FALSE	(140,1.2e+03]	(140,350]	(140,350]	FALSE	FALSE	FALSE
677	0	0	0	Public Primary 3-12	0.673206385843431	08038168	355	78	235	0	0	FALSE	67.3206385843431	0	0	0	0	0	7	1	4	EINF2C EPRI	FALSE	[0,140]	[0,140]	(14,140]	FALSE	FALSE	FALSE
678	4	4	0	Public Primary 3-12	3.39453405683986	08038171	310	78	480	7	4	TRUE	339.453405683986	4	2	2	3	9	37	56	35	EINF2C EPRI	TRUE	(140,1.2e+03]	(140,350]	(140,350]	TRUE	TRUE	FALSE
679	0	0	0	Public Primary 3-12	1.62723194652124	08038181	148	67	382	0	0	FALSE	162.723194652124	0	0	0	0	0	0	0	0	EINF2C EPRI	FALSE	(140,1.2e+03]	(140,350]	(140,350]	FALSE	FALSE	FALSE
680	0	0	0	Public Primary 3-12	11.1516191293159	08038201	217	67	6	0	0	FALSE	1115.16191293159	0	0	0	0	0	0	0	0	EINF2C EPRI	FALSE	(140,1.2e+03]	(350,1.2e+03]	(350,1.2e+03]	FALSE	FALSE	FALSE
681	1	0	0	Public Primary 3-12	0.85613384225734	08038211	201	78	447	0	0	FALSE	85.613384225734	1	0	1	0	0	0	0	25	EINF2C EPRI	TRUE	[0,140]	[0,140]	(14,140]	FALSE	FALSE	FALSE
682	0	7	0	Public Primary 3-12	1.904026759295	08038223	202	78	448	4	7	TRUE	190.4026759295	0	0	0	0	4	6	6	0	EINF2C EPRI	FALSE	(140,1.2e+03]	(140,350]	(140,350]	TRUE	TRUE	FALSE
683	0	0	0	Public Primary 3-12	1.10803324099723	08038247	269	67	372	0	0	FALSE	110.803324099723	0	0	0	0	0	0	0	0	EINF2C EPRI	FALSE	[0,140]	[0,140]	(14,140]	FALSE	FALSE	FALSE
684	0	1	0	Public Primary 3-12	1.904026759295	08038259	202	78	463	1	1	TRUE	190.4026759295	0	0	0	0	1	27	27	0	EINF2C EPRI	FALSE	(140,1.2e+03]	(140,350]	(140,350]	TRUE	TRUE	FALSE
685	1	1	0	Public Primary 3-12	2.26368722310254	08038260	388	78	462	1	1	TRUE	226.368722310254	1	0	1	0	1	18	0	0	EINF2C EPRI	TRUE	(140,1.2e+03]	(140,350]	(140,350]	TRUE	TRUE	FALSE
686	1	0	0	Public Primary 3-12	0.870574579222287	08038272	229	67	414	0	0	FALSE	87.0574579222287	1	1	0	0	1	0	0	0	EINF2C EPRI	TRUE	[0,140]	[0,140]	(14,140]	FALSE	FALSE	FALSE
687	0	0	0	Public Primary 3-12	0.552355401246745	08038284	375	78	143	1	0	FALSE	55.2355401246745	0	0	0	1	1	0	10	0	EINF2C EPRI	FALSE	[0,140]	[0,140]	(14,140]	FALSE	FALSE	FALSE
688	8	3	0	Public Primary 3-12	4.37166302361415	08038314	248	78	216	3	3	TRUE	437.166302361415	8	1	7	0	4	39	13	86	EINF2C EPRI	TRUE	(140,1.2e+03]	(350,1.2e+03]	(350,1.2e+03]	TRUE	TRUE	FALSE
689	1	2	0	Public Primary 3-12	2.284626368396	08038326	251	78	325	5	2	TRUE	228.4626368396	1	1	0	3	6	32	28	0	EINF2C EPRI	TRUE	(140,1.2e+03]	(140,350]	(140,350]	TRUE	TRUE	FALSE
690	0	0	0	Public Primary 3-12	1.33383352090367	08038351	104	78	300	0	0	FALSE	133.383352090367	0	0	0	0	0	0	0	0	EINF2C EPRI	FALSE	[0,140]	[0,140]	(14,140]	FALSE	FALSE	FALSE
691	0	0	0	Public Primary 3-12	1.29206554296118	08038582	190	78	457	0	0	FALSE	129.206554296118	0	0	0	0	0	0	0	0	EINF2C EPRI	FALSE	[0,140]	[0,140]	(14,140]	FALSE	FALSE	FALSE
692	2	1	0	Public Secondary 12-16+	2.57650797286078	08039057	067	78	501	3	1	TRUE	257.650797286078	2	0	2	2	3	23	72	54	ESO BATX	TRUE	(140,1.2e+03]	(140,350]	(140,350]	TRUE	TRUE	FALSE
693	6	2	0	Public Secondary 12-16+	2.51655116342096	08039069	290	78	543	3	2	TRUE	251.655116342096	6	1	5	1	4	0	1	35	ESO BATX	TRUE	(140,1.2e+03]	(140,350]	(140,350]	TRUE	TRUE	FALSE
694	0	0	0	Public Secondary 12-16+	3.31908473723912	08039203	193	78	1315	0	0	FALSE	331.908473723912	0	0	0	0	0	49	49	111	ESO BATX CFPM AA03 CFPS IFE PFI TEGM	FALSE	(140,1.2e+03]	(140,350]	(140,350]	FALSE	FALSE	FALSE
695	0	0	0	Public Primary 3-12	0.787759430389335	08039264	164	78	391	0	0	FALSE	78.7759430389335	0	0	0	0	0	0	0	0	EINF2C EPRI	FALSE	[0,140]	[0,140]	(14,140]	FALSE	FALSE	FALSE
696	0	0	0	Public Primary 3-12	0.360100828231905	08039288	218	78	59	0	0	FALSE	36.0100828231905	0	0	0	0	0	0	0	0	EINF2C EPRI	FALSE	[0,140]	[0,140]	(14,140]	FALSE	FALSE	FALSE
697	0	0	0	Public Primary 3-12	1.35460565924142	08039291	397	78	506	0	0	FALSE	135.460565924142	0	0	0	0	0	0	0	0	EINF2C EPRI	FALSE	[0,140]	[0,140]	(14,140]	FALSE	FALSE	FALSE
698	0	0	0	Public Primary 3-12	1.79533213644524	08039306	200	67	43	0	0	FALSE	179.533213644524	0	0	0	0	0	0	0	0	EINF2C EPRI	FALSE	(140,1.2e+03]	(140,350]	(140,350]	FALSE	FALSE	FALSE
699	0	0	0	Public Primary 3-12	1.67381974248927	08039318	146	67	465	1	0	FALSE	167.381974248927	0	0	0	1	1	0	19	0	EINF2C EPRI	FALSE	(140,1.2e+03]	(140,350]	(140,350]	FALSE	FALSE	FALSE
700	0	1	0	Public Primary 3-12	0.333319445023124	08039343	168	78	462	1	1	TRUE	33.3319445023124	0	0	0	0	1	0	0	0	EINF2C EPRI	FALSE	[0,140]	[0,140]	(14,140]	TRUE	TRUE	FALSE
701	0	0	0	Public Primary 3-12	2.00648248186449	08039355	184	78	482	1	0	FALSE	200.648248186449	0	0	0	1	1	0	24	0	EINF2C EPRI	FALSE	(140,1.2e+03]	(140,350]	(140,350]	FALSE	FALSE	FALSE
702	1	0	0	Public Primary 3-12	0.85613384225734	08039367	201	78	458	0	0	FALSE	85.613384225734	1	1	0	0	1	0	0	0	EINF2C EPRI	TRUE	[0,140]	[0,140]	(14,140]	FALSE	FALSE	FALSE
703	0	0	0	Public Primary 3-12	1.904026759295	08039379	202	78	422	0	0	FALSE	190.4026759295	0	0	0	0	0	0	0	0	EINF2C EPRI	FALSE	(140,1.2e+03]	(140,350]	(140,350]	FALSE	FALSE	FALSE
704	4	1	1	Public Primary 3-12	2.5521054870268	08039380	401	78	447	6	2	TRUE	255.21054870268	4	3	1	5	9	67	17	19	EINF2C EPRI	TRUE	(140,1.2e+03]	(140,350]	(140,350]	TRUE	TRUE	TRUE
705	0	1	0	Public Primary 3-12	2.57650797286078	08039434	067	78	481	1	1	TRUE	257.650797286078	0	0	0	0	1	0	0	0	EINF2C EPRI	FALSE	(140,1.2e+03]	(140,350]	(140,350]	TRUE	TRUE	FALSE
706	0	2	1	Public Primary 3-12	3.48432055749129	08039471	327	78	444	4	3	TRUE	348.432055749129	1	0	0	2	4	14	35	17	EINF2C EPRI	TRUE	(140,1.2e+03]	(140,350]	(140,350]	TRUE	TRUE	TRUE
707	0	2	0	Public Primary 3-12	1.59275297396844	08039483	078	78	219	2	2	TRUE	159.275297396844	1	0	0	0	2	0	0	0	EINF2C EPRI	TRUE	(140,1.2e+03]	(140,350]	(140,350]	TRUE	TRUE	FALSE
708	1	3	0	Public Primary 3-12	1.50156781345228	08039495	331	78	446	3	3	TRUE	150.156781345228	1	0	1	0	3	0	0	0	EINF2C EPRI	TRUE	(140,1.2e+03]	(140,350]	(140,350]	TRUE	TRUE	FALSE
709	0	0	0	Public Primary 3-12	1.16794004574432	08039513	056	78	437	0	0	FALSE	116.794004574432	1	0	0	0	0	0	0	0	EINF2C EPRI	TRUE	[0,140]	[0,140]	(14,140]	FALSE	FALSE	FALSE
710	0	0	0	Public Primary 3-12	2.07046141711581	08039525	047	78	228	1	0	FALSE	207.046141711581	0	0	0	1	1	0	0	0	EINF2C EPRI	FALSE	(140,1.2e+03]	(140,350]	(140,350]	FALSE	FALSE	FALSE
711	4	0	0	Public Primary 3-12	1.62656518536705	08039537	326	78	424	3	0	FALSE	162.656518536705	4	3	1	3	6	3	71	25	EINF2C EPRI	TRUE	(140,1.2e+03]	(140,350]	(140,350]	FALSE	FALSE	FALSE
712	4	1	0	Public Primary 3-12	2.11130816653999	08039562	293	78	253	1	1	TRUE	211.130816653999	4	2	2	0	3	0	2	33	EINF2C EPRI	TRUE	(140,1.2e+03]	(140,350]	(140,350]	TRUE	TRUE	FALSE
713	0	0	0	Public Primary 3-12	2.47352890123243	08039574	289	78	231	0	0	FALSE	247.352890123243	0	0	0	0	0	0	0	0	EINF2C EPRI	FALSE	(140,1.2e+03]	(140,350]	(140,350]	FALSE	FALSE	FALSE
714	0	0	0	Public Primary 3-12	0.527565286204168	08039586	380	78	418	0	0	FALSE	52.7565286204168	0	0	0	0	0	0	0	0	EINF2C EPRI	FALSE	[0,140]	[0,140]	(14,140]	FALSE	FALSE	FALSE
715	2	0	0	Public Primary 3-12	2.64729075137997	08039598	010	78	81	0	0	FALSE	264.729075137997	2	0	2	0	0	0	0	0	EINF2C EPRI	TRUE	(140,1.2e+03]	(140,350]	(140,350]	FALSE	FALSE	FALSE
716	0	0	0	Public Primary 3-12	0.914760914760915	08039604	361	78	225	0	0	FALSE	91.4760914760915	0	0	0	0	0	0	0	0	EINF2C EPRI	FALSE	[0,140]	[0,140]	(14,140]	FALSE	FALSE	FALSE
717	0	0	0	Public Primary 3-12	3.64240526551217	08039616	157	78	460	0	0	FALSE	364.240526551217	0	0	0	0	0	0	0	0	EINF2C EPRI	FALSE	(140,1.2e+03]	(350,1.2e+03]	(350,1.2e+03]	FALSE	FALSE	FALSE
718	9	3	0	Public Primary 3-12	7.11624797019773	08039628	144	67	498	7	3	TRUE	711.624797019773	12	7	2	4	14	40	45	48	EINF2C EPRI	TRUE	(140,1.2e+03]	(350,1.2e+03]	(350,1.2e+03]	TRUE	TRUE	FALSE
719	0	0	0	Public Primary 3-12	4.4806517311609	08039631	377	67	18	0	0	FALSE	448.06517311609	0	0	0	0	0	0	0	0	EINF2C EPRI	FALSE	(140,1.2e+03]	(350,1.2e+03]	(350,1.2e+03]	FALSE	FALSE	FALSE
720	0	3	0	Public Primary 3-12	1.2746198901399	08039641	320	78	429	3	3	TRUE	127.46198901399	0	0	0	0	3	31	0	0	EINF2C EPRI	FALSE	[0,140]	[0,140]	(14,140]	TRUE	TRUE	FALSE
721	0	3	0	Public Primary 3-12	3.16137376059779	08039653	247	78	472	5	3	TRUE	316.137376059779	0	0	0	2	5	49	42	0	EINF2C EPRI	FALSE	(140,1.2e+03]	(140,350]	(140,350]	TRUE	TRUE	FALSE
722	3	0	0	Public Primary 3-12	3.16137376059779	08039665	247	78	235	1	0	FALSE	316.137376059779	3	2	1	1	3	0	26	26	EINF2C EPRI	TRUE	(140,1.2e+03]	(140,350]	(140,350]	FALSE	FALSE	FALSE
723	1	1	0	Public Primary 3-12	3.09997416688194	08039677	284	78	433	1	1	TRUE	309.997416688194	2	1	0	0	2	0	0	16	EINF2C EPRI	TRUE	(140,1.2e+03]	(140,350]	(140,350]	TRUE	TRUE	FALSE
724	0	1	0	Public Primary 3-12	1.90219912777211	08039690	095	78	425	3	1	TRUE	190.219912777211	0	0	0	2	3	0	17	0	EINF2C EPRI	FALSE	(140,1.2e+03]	(140,350]	(140,350]	TRUE	TRUE	FALSE
725	0	0	0	Public Primary 3-12	1.06164383561644	08039707	121	78	215	0	0	FALSE	106.164383561644	0	0	0	0	0	0	0	0	EINF2C EPRI	FALSE	[0,140]	[0,140]	(14,140]	FALSE	FALSE	FALSE
726	0	1	0	Public Primary 3-12	2.95346491859963	08039719	300	78	353	1	1	TRUE	295.346491859963	0	0	0	0	1	0	21	21	EINF2C EPRI	FALSE	(140,1.2e+03]	(140,350]	(140,350]	TRUE	TRUE	FALSE
727	0	0	0	Public Primary 3-12	1.17878192534381	08039744	207	78	52	0	0	FALSE	117.878192534381	0	0	0	0	0	0	0	0	EINF2C EPRI	FALSE	[0,140]	[0,140]	(14,140]	FALSE	FALSE	FALSE
728	0	1	0	Public Primary 3-12	1.03551827689759	08039835	052	78	463	1	1	TRUE	103.551827689759	1	0	0	0	1	1	0	21	EINF2C EPRI	TRUE	[0,140]	[0,140]	(14,140]	TRUE	TRUE	FALSE
729	0	0	0	Public Primary 3-12	1.33383352090367	08039896	104	78	458	0	0	FALSE	133.383352090367	0	0	0	0	0	0	0	0	EINF2C EPRI	FALSE	[0,140]	[0,140]	(14,140]	FALSE	FALSE	FALSE
730	0	4	0	Public Primary 3-12	3.36263630686458	08040059	368	78	455	4	4	TRUE	336.263630686458	0	0	0	0	4	26	78	0	EINF2C EPRI	FALSE	(140,1.2e+03]	(140,350]	(140,350]	TRUE	TRUE	FALSE
731	1	2	0	Public Primary 3-12	1.18609892064998	08040060	271	78	475	3	2	TRUE	118.609892064998	1	1	0	1	4	2	16	2	EINF2C EPRI	TRUE	[0,140]	[0,140]	(14,140]	TRUE	TRUE	FALSE
732	1	0	0	Public Secondary 12-16+	2.07046141711581	08040138	047	78	345	1	0	FALSE	207.046141711581	1	0	1	1	1	5	6	3	ESO BATX	TRUE	(140,1.2e+03]	(140,350]	(140,350]	FALSE	FALSE	FALSE
733	5	0	0	Public Secondary 12-16+	1.26858056865503	08040141	071	78	683	1	0	FALSE	126.858056865503	6	3	2	1	4	0	28	10	ESO BATX	TRUE	[0,140]	[0,140]	(14,140]	FALSE	FALSE	FALSE
734	0	0	0	Public Primary 3-12	1.5593895155939	08040333	183	78	230	1	0	FALSE	155.93895155939	0	0	0	1	1	0	2	2	EINF2C EPRI	FALSE	(140,1.2e+03]	(140,350]	(140,350]	FALSE	FALSE	FALSE
735	0	0	0	Public Primary 3-12	2.08515504136679	08040345	279	78	229	0	0	FALSE	208.515504136679	0	0	0	0	0	0	0	0	EINF2C EPRI	FALSE	(140,1.2e+03]	(140,350]	(140,350]	FALSE	FALSE	FALSE
736	0	2	0	Public Primary 3-12	3.36263630686458	08040382	368	78	448	2	2	TRUE	336.263630686458	0	0	0	0	2	0	31	0	EINF2C EPRI	FALSE	(140,1.2e+03]	(140,350]	(140,350]	TRUE	TRUE	FALSE
737	0	0	0	Public Primary 3-12	2.21959858323495	08040400	191	78	485	1	0	FALSE	221.959858323495	0	0	0	1	1	0	17	0	EINF2C EPRI	FALSE	(140,1.2e+03]	(140,350]	(140,350]	FALSE	FALSE	FALSE
738	0	0	0	Public Primary 3-12	0.990793873591215	08040412	316	78	211	0	0	FALSE	99.0793873591215	0	0	0	0	0	0	0	0	EINF2C EPRI	FALSE	[0,140]	[0,140]	(14,140]	FALSE	FALSE	FALSE
739	1	0	0	Public Secondary 12-16+	1.74986632965537	08040527	274	78	607	0	0	FALSE	174.986632965537	1	0	1	0	0	2	3	22	ESO BATX	TRUE	(140,1.2e+03]	(140,350]	(140,350]	FALSE	FALSE	FALSE
740	5	0	0	Public Secondary 12-16+	0.982835480360841	08040539	366	78	568	0	0	FALSE	98.2835480360841	5	3	2	0	3	7	10	105	ESO BATX	TRUE	[0,140]	[0,140]	(14,140]	FALSE	FALSE	FALSE
741	2	1	0	Public Secondary 12-16+	0.469687116121107	08040540	115	78	702	2	1	TRUE	46.9687116121107	2	1	1	1	3	1	1	0	ESO BATX PFI	TRUE	[0,140]	[0,140]	(14,140]	TRUE	TRUE	FALSE
742	20	13	0	Public Secondary 12-16+	7.11624797019773	08040552	144	67	747	29	13	TRUE	711.624797019773	20	11	9	16	40	159	190	107	ESO BATX CFPM CFPS IFE	TRUE	(140,1.2e+03]	(350,1.2e+03]	(350,1.2e+03]	TRUE	TRUE	FALSE
743	2	0	0	Public Secondary 12-16+	1.31053419870195	08040564	353	78	451	0	0	FALSE	131.053419870195	2	1	1	0	1	1	1	1	ESO BATX	TRUE	[0,140]	[0,140]	(14,140]	FALSE	FALSE	FALSE
744	7	0	1	Public Primary 3-12	3.41315418788601	08040618	116	78	209	3	1	FALSE	341.315418788601	8	5	2	3	8	0	0	16	EINF2C EPRI	TRUE	(140,1.2e+03]	(140,350]	(140,350]	TRUE	FALSE	TRUE
745	0	0	0	Public Secondary 12-16+	1.68834657150531	08040849	028	78	481	0	0	FALSE	168.834657150531	0	0	0	0	0	0	0	0	ESO BATX	FALSE	(140,1.2e+03]	(140,350]	(140,350]	FALSE	FALSE	FALSE
746	0	0	0	Public Primary 3-12	0.552355401246745	08041131	375	78	219	0	0	FALSE	55.2355401246745	0	0	0	0	0	0	0	0	EINF2C EPRI	FALSE	[0,140]	[0,140]	(14,140]	FALSE	FALSE	FALSE
747	4	0	0	Public Primary 3-12	2.60821588002207	08041167	342	78	447	3	0	FALSE	260.821588002207	5	2	2	3	5	0	75	2	EINF2C EPRI	TRUE	(140,1.2e+03]	(140,350]	(140,350]	FALSE	FALSE	FALSE
748	0	1	0	Public Primary 3-12	1.32155750386797	08041179	395	78	504	1	1	TRUE	132.155750386797	0	0	0	0	1	0	25	0	EINF2C EPRI	FALSE	[0,140]	[0,140]	(14,140]	TRUE	TRUE	FALSE
749	0	0	0	Public Primary 3-12	3.36263630686458	08041180	368	78	233	0	0	FALSE	336.263630686458	0	0	0	0	0	0	0	0	EINF2C EPRI	FALSE	(140,1.2e+03]	(140,350]	(140,350]	FALSE	FALSE	FALSE
750	2	0	0	Public Primary 3-12	1.2746198901399	08041210	320	78	417	0	0	FALSE	127.46198901399	2	0	2	0	0	0	0	0	EINF2C EPRI	TRUE	[0,140]	[0,140]	(14,140]	FALSE	FALSE	FALSE
751	0	0	0	Public Primary 3-12	1.0616415632672	08041222	391	78	418	0	0	FALSE	106.16415632672	0	0	0	0	0	0	0	0	EINF2C EPRI	FALSE	[0,140]	[0,140]	(14,140]	FALSE	FALSE	FALSE
752	1	0	0	Public Primary 3-12	2.26368722310254	08041234	388	78	491	1	0	FALSE	226.368722310254	1	1	0	1	2	0	0	25	EINF2C EPRI	TRUE	(140,1.2e+03]	(140,350]	(140,350]	FALSE	FALSE	FALSE
753	1	0	0	Public Primary 3-12	2.92317529916872	08041246	249	78	215	2	0	FALSE	292.317529916872	1	1	0	2	3	0	0	0	EINF2C EPRI	TRUE	(140,1.2e+03]	(140,350]	(140,350]	FALSE	FALSE	FALSE
754	1	0	0	Public Secondary 12-16+	0.90049527239982	08041374	117	78	452	0	0	FALSE	90.049527239982	1	0	1	0	0	0	0	0	ESO BATX	TRUE	[0,140]	[0,140]	(14,140]	FALSE	FALSE	FALSE
755	1	1	0	Public Secondary 12-16+	1.14622564270509	08041519	209	78	887	1	1	TRUE	114.622564270509	1	0	1	0	1	0	0	46	ESO BATX CFPM CFPS	TRUE	[0,140]	[0,140]	(14,140]	TRUE	TRUE	FALSE
756	0	0	0	Public Primary 3-12	1.92054433713784	08041556	216	78	240	0	0	FALSE	192.054433713784	0	0	0	0	0	0	0	0	EINF2C EPRI	FALSE	(140,1.2e+03]	(140,350]	(140,350]	FALSE	FALSE	FALSE
757	0	3	0	Public Primary 3-12	1.81961545460059	08041568	273	78	480	4	3	TRUE	181.961545460059	0	0	0	1	4	34	0	0	EINF2C EPRI	FALSE	(140,1.2e+03]	(140,350]	(140,350]	TRUE	TRUE	FALSE
758	0	0	0	Public Primary 3-12	1.40102192187242	08041571	272	78	275	0	0	FALSE	140.102192187242	0	0	0	0	0	0	0	0	EINF2C EPRI	FALSE	(140,1.2e+03]	(140,350]	(140,350]	FALSE	FALSE	FALSE
759	0	0	0	Public Primary 3-12	1.81961545460059	08041581	273	78	225	0	0	FALSE	181.961545460059	0	0	0	0	0	0	25	0	EINF2C EPRI	FALSE	(140,1.2e+03]	(140,350]	(140,350]	FALSE	FALSE	FALSE
760	0	0	0	Public Primary 3-12	3.39453405683986	08041601	310	78	234	0	0	FALSE	339.453405683986	1	0	0	0	0	0	0	0	EINF2C EPRI	TRUE	(140,1.2e+03]	(140,350]	(140,350]	FALSE	FALSE	FALSE
761	1	0	0	Public Primary 3-12	1.29206554296118	08041611	190	78	491	0	0	FALSE	129.206554296118	1	1	0	0	1	0	0	0	EINF2C EPRI	TRUE	[0,140]	[0,140]	(14,140]	FALSE	FALSE	FALSE
762	0	0	0	Public Primary 3-12	1.60804707814425	08041647	286	78	414	0	0	FALSE	160.804707814425	0	0	0	0	0	0	0	42	EINF2C EPRI	FALSE	(140,1.2e+03]	(140,350]	(140,350]	FALSE	FALSE	FALSE
763	2	0	0	Public Primary 3-12	3.04191762487072	08041659	287	78	451	1	0	FALSE	304.191762487072	2	0	2	1	1	0	16	16	EINF2C EPRI	TRUE	(140,1.2e+03]	(140,350]	(140,350]	FALSE	FALSE	FALSE
764	0	0	0	Public Primary 3-12	0.567783307170769	08041660	160	78	213	0	0	FALSE	56.7783307170769	2	0	0	0	0	0	0	16	EINF2C EPRI	TRUE	[0,140]	[0,140]	(14,140]	FALSE	FALSE	FALSE
765	0	0	0	Public Primary 3-12	2.55879127574022	08041672	192	78	234	0	0	FALSE	255.879127574022	0	0	0	0	0	0	0	2	EINF2C EPRI	FALSE	(140,1.2e+03]	(140,350]	(140,350]	FALSE	FALSE	FALSE
766	0	0	0	Public Primary 3-12	0.723641363340328	08041684	214	78	452	0	0	FALSE	72.3641363340328	0	0	0	0	0	0	0	0	EINF2C EPRI	FALSE	[0,140]	[0,140]	(14,140]	FALSE	FALSE	FALSE
767	1	1	0	Public Primary 3-12	1.18609892064998	08041696	271	78	440	1	1	TRUE	118.609892064998	1	0	1	0	1	0	20	17	EINF2C EPRI	TRUE	[0,140]	[0,140]	(14,140]	TRUE	TRUE	FALSE
768	1	0	0	Public Primary 3-12	1.61511749979811	08041714	253	67	110	0	0	FALSE	161.511749979811	1	0	1	0	0	0	0	1	EINF2C EPRI	TRUE	(140,1.2e+03]	(140,350]	(140,350]	FALSE	FALSE	FALSE
769	2	0	0	Public Primary 3-12	3.32095522748543	08041726	250	78	285	0	0	FALSE	332.095522748543	2	0	2	0	0	4	1	43	EINF2C EPRI	TRUE	(140,1.2e+03]	(140,350]	(140,350]	FALSE	FALSE	FALSE
770	1	0	0	Public Primary 3-12	1.50156781345228	08041751	331	78	347	1	0	FALSE	150.156781345228	1	0	1	1	1	0	18	16	EINF2C EPRI	TRUE	(140,1.2e+03]	(140,350]	(140,350]	FALSE	FALSE	FALSE
771	5	2	0	Public Secondary 12-16+	1.28290655308667	08041866	122	78	1065	2	2	TRUE	128.290655308667	5	3	2	0	5	27	0	48	ESO BATX CFPM AA03 CFPS IFE PFI	TRUE	[0,140]	[0,140]	(14,140]	TRUE	TRUE	FALSE
772	0	0	0	Public Primary 3-12	1.88402094775833	08041911	055	78	219	0	0	FALSE	188.402094775833	0	0	0	0	0	0	0	3	EINF2C EPRI	FALSE	(140,1.2e+03]	(140,350]	(140,350]	FALSE	FALSE	FALSE
773	3	0	0	Public Primary 3-12	2.27080692860161	08041969	383	78	220	0	0	FALSE	227.080692860161	4	3	0	0	3	0	0	5	EINF2C EPRI	TRUE	(140,1.2e+03]	(140,350]	(140,350]	FALSE	FALSE	FALSE
774	0	0	0	Public Primary 3-12	1.96219504218719	08041970	034	78	246	2	0	FALSE	196.219504218719	1	0	0	2	2	0	0	0	EINF2C EPRI	TRUE	(140,1.2e+03]	(140,350]	(140,350]	FALSE	FALSE	FALSE
775	7	0	0	Public Secondary 12-16+	1.74986632965537	08042019	274	78	745	0	0	FALSE	174.986632965537	7	6	1	0	6	0	4	36	ESO BATX CFPM CFPS	TRUE	(140,1.2e+03]	(140,350]	(140,350]	FALSE	FALSE	FALSE
776	0	1	0	Public Secondary 12-16+	1.29206554296118	08042020	190	78	659	1	1	TRUE	129.206554296118	0	0	0	0	1	1	4	4	ESO BATX	FALSE	[0,140]	[0,140]	(14,140]	TRUE	TRUE	FALSE
777	1	1	0	Public Secondary 12-16+	1.48114389882648	08042044	237	67	427	2	1	TRUE	148.114389882648	1	0	1	1	2	0	21	0	ESO BATX CFPM	TRUE	(140,1.2e+03]	(140,350]	(140,350]	TRUE	TRUE	FALSE
778	1	0	0	Public Secondary 12-16+	0.784190715181932	08042056	393	78	643	1	0	FALSE	78.4190715181932	1	0	1	1	1	0	0	36	ESO BATX CFPM IFE PFI	TRUE	[0,140]	[0,140]	(14,140]	FALSE	FALSE	FALSE
779	7	0	0	Public Secondary 12-16+	0.787759430389335	08042093	164	78	556	0	0	FALSE	78.7759430389335	8	3	4	0	3	0	0	45	ESO BATX	TRUE	[0,140]	[0,140]	(14,140]	FALSE	FALSE	FALSE
780	0	0	0	Public Secondary 12-16+	1.76383658292416	08042101	311	78	541	0	0	FALSE	176.383658292416	0	0	0	0	0	0	0	0	ESO BATX CFPM CFPS	FALSE	(140,1.2e+03]	(140,350]	(140,350]	FALSE	FALSE	FALSE
781	0	1	0	Public Primary 3-12	1.60804707814425	08042287	286	78	455	2	1	TRUE	160.804707814425	0	0	0	1	2	0	0	0	EINF2C EPRI	FALSE	(140,1.2e+03]	(140,350]	(140,350]	TRUE	TRUE	FALSE
782	0	0	0	Public Primary 3-12	2.05194348361377	08042299	111	78	455	0	0	FALSE	205.194348361377	0	0	0	0	0	0	0	0	EINF2C EPRI	FALSE	(140,1.2e+03]	(140,350]	(140,350]	FALSE	FALSE	FALSE
783	8	4	0	Public Primary 3-12	1.66090884932235	08042305	022	78	474	6	4	TRUE	166.090884932235	8	2	6	2	8	0	17	50	EINF2C EPRI	TRUE	(140,1.2e+03]	(140,350]	(140,350]	TRUE	TRUE	FALSE
784	0	0	0	Public Primary 3-12	1.34742951907131	08042329	045	78	213	0	0	FALSE	134.742951907131	0	0	0	0	0	2	6	0	EINF2C EPRI	FALSE	[0,140]	[0,140]	(14,140]	FALSE	FALSE	FALSE
785	1	0	0	Public Secondary 12-16+	0.790045427612088	08042330	096	67	150	0	0	FALSE	79.0045427612088	1	0	1	0	0	0	0	26	ESO BATX	TRUE	[0,140]	[0,140]	(14,140]	FALSE	FALSE	FALSE
786	1	1	1	Public Secondary 12-16+	1.36956678440136	08042342	322	78	695	3	2	TRUE	136.956678440136	1	1	0	2	4	38	66	0	ESO BATX CFPM AA03 CFPS PFI	TRUE	[0,140]	[0,140]	(14,140]	TRUE	TRUE	TRUE
787	3	0	0	Public Primary 3-12	1.51871820183765	08042780	048	78	474	0	0	FALSE	151.871820183765	3	1	2	0	1	0	0	50	EINF2C EPRI	TRUE	(140,1.2e+03]	(140,350]	(140,350]	FALSE	FALSE	FALSE
788	0	0	0	Public Primary 3-12	2.01719417895394	08042792	376	78	220	0	0	FALSE	201.719417895394	0	0	0	0	0	2	2	2	EINF2C EPRI	FALSE	(140,1.2e+03]	(140,350]	(140,350]	FALSE	FALSE	FALSE
789	1	0	0	Public Primary 3-12	2.00648248186449	08042809	184	78	477	0	0	FALSE	200.648248186449	1	0	1	0	0	0	0	0	EINF2C EPRI	TRUE	(140,1.2e+03]	(140,350]	(140,350]	FALSE	FALSE	FALSE
790	1	2	0	Public Primary 3-12	1.38523341182989	08042810	182	78	510	3	2	TRUE	138.523341182989	1	0	1	1	3	20	24	20	EINF2C EPRI	TRUE	[0,140]	[0,140]	(14,140]	TRUE	TRUE	FALSE
791	0	0	0	Public Primary 3-12	1.37527172707511	08042834	266	78	312	0	0	FALSE	137.527172707511	0	0	0	0	0	0	0	0	EINF2C EPRI	FALSE	[0,140]	[0,140]	(14,140]	FALSE	FALSE	FALSE
792	0	0	0	Public Primary 3-12	0.90049527239982	08042861	117	78	231	0	0	FALSE	90.049527239982	1	0	0	0	0	4	2	16	EINF2C EPRI	TRUE	[0,140]	[0,140]	(14,140]	FALSE	FALSE	FALSE
793	1	0	0	Public Primary 3-12	1.226826608506	08042871	288	78	457	0	0	FALSE	122.6826608506	1	1	0	0	1	0	0	0	EINF2C EPRI	TRUE	[0,140]	[0,140]	(14,140]	FALSE	FALSE	FALSE
794	0	1	0	Public Primary 3-12	2.47352890123243	08042883	289	78	229	1	1	TRUE	247.352890123243	0	0	0	0	1	0	0	0	EINF2C EPRI	FALSE	(140,1.2e+03]	(140,350]	(140,350]	TRUE	TRUE	FALSE
795	0	0	0	Public Primary 3-12	3.39453405683986	08042895	310	78	235	0	0	FALSE	339.453405683986	0	0	0	0	0	0	0	0	EINF2C EPRI	FALSE	(140,1.2e+03]	(140,350]	(140,350]	FALSE	FALSE	FALSE
796	0	0	0	Public Primary 3-12	1.76533377124559	08043103	076	78	450	1	0	FALSE	176.533377124559	0	0	0	1	1	0	23	23	EINF2C EPRI	FALSE	(140,1.2e+03]	(140,350]	(140,350]	FALSE	FALSE	FALSE
797	0	0	0	Public Primary 3-12	2.34962406015038	08043115	073	78	453	0	0	FALSE	234.962406015038	0	0	0	0	0	0	0	0	EINF2C EPRI	FALSE	(140,1.2e+03]	(140,350]	(140,350]	FALSE	FALSE	FALSE
798	3	0	0	Public Primary 3-12	1.98485967503693	08043255	040	78	444	0	0	FALSE	198.485967503693	3	2	1	0	2	0	0	20	EINF2C EPRI	TRUE	(140,1.2e+03]	(140,350]	(140,350]	FALSE	FALSE	FALSE
799	0	0	0	Public Primary 3-12	1.02524669998718	08043267	358	78	480	1	0	FALSE	102.524669998718	0	0	0	1	1	0	24	2	EINF2C EPRI	FALSE	[0,140]	[0,140]	(14,140]	FALSE	FALSE	FALSE
800	0	0	0	Public Primary 3-12	2.57650797286078	08043279	067	78	230	1	0	FALSE	257.650797286078	0	0	0	1	1	1	25	0	EINF2C EPRI	FALSE	(140,1.2e+03]	(140,350]	(140,350]	FALSE	FALSE	FALSE
801	0	2	0	Public Primary 3-12	1.54387996333285	08043292	029	78	477	2	2	TRUE	154.387996333285	1	0	0	0	2	0	0	23	EINF2C EPRI	TRUE	(140,1.2e+03]	(140,350]	(140,350]	TRUE	TRUE	FALSE
802	0	0	0	Public Primary 3-12	0.982835480360841	08043310	366	78	450	0	0	FALSE	98.2835480360841	0	0	0	0	0	0	0	0	EINF2C EPRI	FALSE	[0,140]	[0,140]	(14,140]	FALSE	FALSE	FALSE
803	2	0	0	Public Primary 3-12	1.4830589040575	08043334	109	78	207	0	0	FALSE	148.30589040575	2	0	2	0	0	0	0	0	EINF2C EPRI	TRUE	(140,1.2e+03]	(140,350]	(140,350]	FALSE	FALSE	FALSE
804	0	0	0	Public Primary 3-12	0.469687116121107	08043346	115	78	223	1	0	FALSE	46.9687116121107	0	0	0	1	1	0	0	0	EINF2C EPRI	FALSE	[0,140]	[0,140]	(14,140]	FALSE	FALSE	FALSE
805	0	5	0	Public Primary 3-12	1.94135952265395	08043361	302	78	208	7	5	TRUE	194.135952265395	0	0	0	2	7	0	3	0	EINF2C EPRI	FALSE	(140,1.2e+03]	(140,350]	(140,350]	TRUE	TRUE	FALSE
806	0	0	0	Public Primary 3-12	1.22084264117616	08043371	186	78	224	0	0	FALSE	122.084264117616	0	0	0	0	0	0	0	0	EINF2C EPRI	FALSE	[0,140]	[0,140]	(14,140]	FALSE	FALSE	FALSE
807	1	0	0	Public Primary 3-12	1.29206554296118	08043383	190	78	493	0	0	FALSE	129.206554296118	1	0	1	0	0	0	0	0	EINF2C EPRI	TRUE	[0,140]	[0,140]	(14,140]	FALSE	FALSE	FALSE
808	0	0	0	Public Secondary 12-16+	0.147732309055991	08043395	088	67	269	0	0	FALSE	14.7732309055991	0	0	0	0	0	0	0	0	ESO BATX	FALSE	[0,140]	[0,140]	(14,140]	FALSE	FALSE	FALSE
809	0	0	0	Public Primary 3-12	1.904026759295	08043401	202	78	350	1	0	FALSE	190.4026759295	0	0	0	1	1	0	2	3	EINF2C EPRI	FALSE	(140,1.2e+03]	(140,350]	(140,350]	FALSE	FALSE	FALSE
810	1	0	0	Public Primary 3-12	3.28648346269492	08043437	252	78	318	1	0	FALSE	328.648346269492	1	0	1	1	1	2	18	11	EINF2C EPRI	TRUE	(140,1.2e+03]	(140,350]	(140,350]	FALSE	FALSE	FALSE
811	5	1	1	Public Secondary 12-16+	1.66090884932235	08043462	022	78	697	2	2	TRUE	166.090884932235	5	0	5	1	2	0	0	60	ESO BATX	TRUE	(140,1.2e+03]	(140,350]	(140,350]	TRUE	TRUE	TRUE
812	0	0	0	Public Primary 3-12	2.1767522855899	08043474	065	78	228	0	0	FALSE	217.67522855899	0	0	0	0	0	5	7	1	EINF2C EPRI	FALSE	(140,1.2e+03]	(140,350]	(140,350]	FALSE	FALSE	FALSE
813	1	0	0	Public Secondary 12-16+	0.966914701307437	08043486	089	78	678	1	0	FALSE	96.6914701307437	1	1	0	1	2	0	0	0	ESO BATX CFPM AA03 CFPS	TRUE	[0,140]	[0,140]	(14,140]	FALSE	FALSE	FALSE
814	1	0	0	Public Secondary 12-16+	1.33383352090367	08043504	104	78	405	0	0	FALSE	133.383352090367	1	1	0	0	1	0	0	0	ESO BATX	TRUE	[0,140]	[0,140]	(14,140]	FALSE	FALSE	FALSE
815	6	1	0	Public Secondary 12-16+	3.12006319115324	08043516	356	78	1000	9	1	TRUE	312.006319115324	6	2	4	8	11	0	64	0	ESO BATX CFPM AA03 CFPS PFI	TRUE	(140,1.2e+03]	(140,350]	(140,350]	TRUE	TRUE	FALSE
816	2	1	0	Public Secondary 12-16+	1.38523341182989	08043589	182	78	670	2	1	TRUE	138.523341182989	2	1	1	1	3	46	76	11	ESO BATX	TRUE	[0,140]	[0,140]	(14,140]	TRUE	TRUE	FALSE
817	4	1	0	Public Secondary 12-16+	3.04191762487072	08043644	287	78	1122	3	1	TRUE	304.191762487072	5	1	3	2	4	14	11	42	ESO BATX CFPM AA03 CFPS	TRUE	(140,1.2e+03]	(140,350]	(140,350]	TRUE	TRUE	FALSE
818	0	3	0	Public Secondary 12-16+	2.95346491859963	08043656	300	78	854	3	3	TRUE	295.346491859963	0	0	0	0	3	0	24	24	ESO BATX CFPM AA03 CFPS PFI	FALSE	(140,1.2e+03]	(140,350]	(140,350]	TRUE	TRUE	FALSE
819	5	1	0	Public Secondary 12-16+	3.39453405683986	08043668	310	78	706	2	1	TRUE	339.453405683986	5	2	3	1	4	2	17	78	ESO BATX CFPM CFPS	TRUE	(140,1.2e+03]	(140,350]	(140,350]	TRUE	TRUE	FALSE
820	6	1	0	Public Secondary 12-16+	0.85613384225734	08043671	201	78	1100	1	1	TRUE	85.613384225734	6	1	5	0	2	20	20	135	ESO BATX CFPM AA03 CFPS PFI	TRUE	[0,140]	[0,140]	(14,140]	TRUE	TRUE	FALSE
821	0	1	1	Public Secondary 12-16+	2.28300077622026	08043681	203	78	979	2	2	TRUE	228.300077622026	0	0	0	1	2	29	29	0	ESO BATX CFPM AA03 CFPS	FALSE	(140,1.2e+03]	(140,350]	(140,350]	TRUE	TRUE	TRUE
822	0	0	0	Public Secondary 12-16+	0.666389004581424	08043693	317	78	1139	0	0	FALSE	66.6389004581424	1	0	0	0	0	0	0	0	ESO BATX CFPM AA03 CFPS	TRUE	[0,140]	[0,140]	(14,140]	FALSE	FALSE	FALSE
823	1	2	0	Public Primary 3-12	1.88402094775833	08043747	055	78	226	2	2	TRUE	188.402094775833	1	0	1	0	2	3	0	25	EINF2C EPRI	TRUE	(140,1.2e+03]	(140,350]	(140,350]	TRUE	TRUE	FALSE
824	0	0	0	Public Primary 3-12	2.28300077622026	08043760	203	78	504	0	0	FALSE	228.300077622026	0	0	0	0	0	0	0	0	EINF2C EPRI	FALSE	(140,1.2e+03]	(140,350]	(140,350]	FALSE	FALSE	FALSE
825	0	0	1	Public Primary 3-12	1.59801136363636	08043784	054	78	227	0	1	FALSE	159.801136363636	0	0	0	0	0	0	0	0	EINF2C EPRI	FALSE	(140,1.2e+03]	(140,350]	(140,350]	TRUE	FALSE	TRUE
826	0	0	0	Public Primary 3-12	2.28502145122179	08043796	036	78	457	2	0	FALSE	228.502145122179	0	0	0	2	2	0	50	0	EINF2C EPRI	FALSE	(140,1.2e+03]	(140,350]	(140,350]	FALSE	FALSE	FALSE
827	0	0	0	Public Primary 3-12	2.15603873561118	08043814	030	78	221	0	0	FALSE	215.603873561118	0	0	0	0	0	0	0	0	EINF2C EPRI	FALSE	(140,1.2e+03]	(140,350]	(140,350]	FALSE	FALSE	FALSE
828	0	0	0	Public Primary 3-12	1.50411280846063	08043838	049	78	255	0	0	FALSE	150.411280846063	0	0	0	0	0	0	0	0	EINF2C EPRI	FALSE	(140,1.2e+03]	(140,350]	(140,350]	FALSE	FALSE	FALSE
829	0	0	0	Public Primary 3-12	1.98485967503693	08043841	040	78	226	0	0	FALSE	198.485967503693	0	0	0	0	0	0	0	0	EINF2C EPRI	FALSE	(140,1.2e+03]	(140,350]	(140,350]	FALSE	FALSE	FALSE
830	1	0	0	Public Primary 3-12	1.34742951907131	08043851	045	78	224	0	0	FALSE	134.742951907131	3	0	1	0	0	0	0	19	EINF2C EPRI	TRUE	[0,140]	[0,140]	(14,140]	FALSE	FALSE	FALSE
831	0	0	1	Public Primary 3-12	1.03443180138909	08043863	044	78	227	0	1	FALSE	103.443180138909	2	0	0	0	0	0	16	1	EINF2C EPRI	TRUE	[0,140]	[0,140]	(14,140]	TRUE	FALSE	TRUE
832	0	0	0	Public Primary 3-12	1.59801136363636	08043875	054	78	227	0	0	FALSE	159.801136363636	0	0	0	0	0	0	0	3	EINF2C EPRI	FALSE	(140,1.2e+03]	(140,350]	(140,350]	FALSE	FALSE	FALSE
833	1	1	0	Public Primary 3-12	2.07046141711581	08043887	047	78	455	1	1	TRUE	207.046141711581	1	0	1	0	1	25	25	30	EINF2C EPRI	TRUE	(140,1.2e+03]	(140,350]	(140,350]	TRUE	TRUE	FALSE
834	2	1	0	Public Primary 3-12	1.34742951907131	08043899	045	78	448	1	1	TRUE	134.742951907131	3	0	2	0	1	0	0	2	EINF2C EPRI	TRUE	[0,140]	[0,140]	(14,140]	TRUE	TRUE	FALSE
835	0	0	0	Public Primary 3-12	1.22084264117616	08043905	186	78	180	0	0	FALSE	122.084264117616	0	0	0	0	0	0	0	0	EINF2C EPRI	FALSE	[0,140]	[0,140]	(14,140]	FALSE	FALSE	FALSE
836	0	0	0	Public Primary 3-12	0.990793873591215	08043917	316	78	235	0	0	FALSE	99.0793873591215	0	0	0	0	0	0	0	0	EINF2C EPRI	FALSE	[0,140]	[0,140]	(14,140]	FALSE	FALSE	FALSE
837	0	0	0	Public Primary 3-12	0.527565286204168	08043929	380	78	230	0	0	FALSE	52.7565286204168	0	0	0	0	0	0	0	0	EINF2C EPRI	FALSE	[0,140]	[0,140]	(14,140]	FALSE	FALSE	FALSE
838	0	0	0	Public Primary 3-12	1.28857239742286	08043930	362	78	226	0	0	FALSE	128.857239742286	0	0	0	0	0	0	0	0	EINF2C EPRI	FALSE	[0,140]	[0,140]	(14,140]	FALSE	FALSE	FALSE
839	0	0	1	Public Primary 3-12	0.966914701307437	08043942	089	78	448	0	1	FALSE	96.6914701307437	0	0	0	0	0	7	7	0	EINF2C EPRI	FALSE	[0,140]	[0,140]	(14,140]	TRUE	FALSE	TRUE
840	0	0	0	Public Primary 3-12	2.55879127574022	08043954	192	78	233	0	0	FALSE	255.879127574022	0	0	0	0	0	0	8	2	EINF2C EPRI	FALSE	(140,1.2e+03]	(140,350]	(140,350]	FALSE	FALSE	FALSE
841	0	0	0	Public Primary 3-12	1.59801136363636	08043966	054	78	217	0	0	FALSE	159.801136363636	1	0	0	0	0	0	0	2	EINF2C EPRI	TRUE	(140,1.2e+03]	(140,350]	(140,350]	FALSE	FALSE	FALSE
842	2	0	0	Public Secondary 12-16+	0.333319445023124	08043978	168	78	886	0	0	FALSE	33.3319445023124	2	2	0	0	2	0	0	0	ESO BATX CFPM AA03 CFPS IFE PFI	TRUE	[0,140]	[0,140]	(14,140]	FALSE	FALSE	FALSE
843	1	0	0	Public Secondary 12-16+	0.868844042494372	08043981	235	78	862	2	0	FALSE	86.8844042494372	1	1	0	2	3	0	50	50	ESO BATX CFPM AA03 CFPS PFI	TRUE	[0,140]	[0,140]	(14,140]	FALSE	FALSE	FALSE
844	0	1	0	Public Primary 3-12	0.810372771474878	08044016	211	67	456	1	1	TRUE	81.0372771474878	0	0	0	0	1	0	0	0	EINF2C EPRI	FALSE	[0,140]	[0,140]	(14,140]	TRUE	TRUE	FALSE
845	2	1	0	Public Secondary 12-16+	3.48432055749129	08044065	327	78	413	2	1	TRUE	348.432055749129	2	2	0	1	4	25	58	17	ESO BATX	TRUE	(140,1.2e+03]	(140,350]	(140,350]	TRUE	TRUE	FALSE
846	6	0	0	Public Secondary 12-16+	1.10803324099723	08044168	269	67	634	4	0	FALSE	110.803324099723	6	1	5	4	5	0	47	52	ESO BATX	TRUE	[0,140]	[0,140]	(14,140]	FALSE	FALSE	FALSE
847	2	0	0	Public Primary 3-12	1.27307447485678	08044201	075	78	225	0	0	FALSE	127.307447485678	2	2	0	0	2	0	0	0	EINF2C EPRI	TRUE	[0,140]	[0,140]	(14,140]	FALSE	FALSE	FALSE
848	0	0	0	Public Primary 3-12	0.567783307170769	08044247	160	78	217	0	0	FALSE	56.7783307170769	0	0	0	0	0	0	3	1	EINF2C EPRI	FALSE	[0,140]	[0,140]	(14,140]	FALSE	FALSE	FALSE
849	0	0	0	Public Primary 3-12	0.862366333218351	08044296	283	78	429	0	0	FALSE	86.2366333218351	0	0	0	0	0	0	0	0	EINF2C EPRI	FALSE	[0,140]	[0,140]	(14,140]	FALSE	FALSE	FALSE
850	2	2	0	Public Primary 3-12	2.17947105913911	08044302	349	78	434	2	2	TRUE	217.947105913911	2	0	2	0	2	15	15	37	EINF2C EPRI	TRUE	(140,1.2e+03]	(140,350]	(140,350]	TRUE	TRUE	FALSE
851	1	3	0	Public Primary 3-12	1.89823793999917	08044314	345	78	487	3	3	TRUE	189.823793999917	1	0	1	0	3	0	0	17	EINF2C EPRI	TRUE	(140,1.2e+03]	(140,350]	(140,350]	TRUE	TRUE	FALSE
852	0	0	0	Public Primary 3-12	1.13815443880231	08044430	367	78	435	1	0	FALSE	113.815443880231	0	0	0	1	1	0	0	0	EINF2C EPRI	FALSE	[0,140]	[0,140]	(14,140]	FALSE	FALSE	FALSE
853	0	0	0	Public Primary 3-12	1.22084264117616	08044442	186	78	418	0	0	FALSE	122.084264117616	0	0	0	0	0	0	0	0	EINF2C EPRI	FALSE	[0,140]	[0,140]	(14,140]	FALSE	FALSE	FALSE
854	0	0	0	Public Primary 3-12	2.92317529916872	08044454	249	78	447	0	0	FALSE	292.317529916872	0	0	0	0	0	0	0	0	EINF2C EPRI	FALSE	(140,1.2e+03]	(140,350]	(140,350]	FALSE	FALSE	FALSE
855	4	0	0	Public Primary 3-12	2.22222222222222	08044508	277	78	211	2	0	FALSE	222.222222222222	4	4	0	2	6	0	16	31	EINF2C EPRI	TRUE	(140,1.2e+03]	(140,350]	(140,350]	FALSE	FALSE	FALSE
856	2	0	0	Public Primary 3-12	1.06164383561644	08044521	121	78	446	0	0	FALSE	106.164383561644	2	1	1	0	1	0	0	0	EINF2C EPRI	TRUE	[0,140]	[0,140]	(14,140]	FALSE	FALSE	FALSE
857	0	0	0	Public Secondary 12-16+	1.94135952265395	08044533	302	78	1183	0	0	FALSE	194.135952265395	0	0	0	0	0	0	0	0	ESO BATX CFPM AA03 CFPS	FALSE	(140,1.2e+03]	(140,350]	(140,350]	FALSE	FALSE	FALSE
858	0	0	0	Public Primary 3-12	2.07293666026871	08044545	215	67	201	0	0	FALSE	207.293666026871	0	0	0	0	0	0	0	0	EINF2C EPRI	FALSE	(140,1.2e+03]	(140,350]	(140,350]	FALSE	FALSE	FALSE
859	2	2	0	Public Secondary 12-16+	3.22867059488256	08044569	102	67	587	2	2	TRUE	322.867059488256	2	0	2	0	2	22	22	2	ESO BATX CFPM	TRUE	(140,1.2e+03]	(140,350]	(140,350]	TRUE	TRUE	FALSE
860	1	1	0	Public Secondary 12-16+	0.730585757875285	08044570	261	78	720	1	1	TRUE	73.0585757875285	1	1	0	0	2	0	25	20	ESO BATX	TRUE	[0,140]	[0,140]	(14,140]	TRUE	TRUE	FALSE
861	0	3	0	Public Secondary 12-16+	2.01719417895394	08044594	376	78	601	3	3	TRUE	201.719417895394	0	0	0	0	3	74	23	0	ESO BATX CFPM AA03 CFPS	FALSE	(140,1.2e+03]	(140,350]	(140,350]	TRUE	TRUE	FALSE
862	0	1	0	Public Secondary 12-16+	1.77113057168159	08044600	159	67	430	1	1	TRUE	177.113057168159	0	0	0	0	1	35	60	1	ESO BATX CFPM PFI	FALSE	(140,1.2e+03]	(140,350]	(140,350]	TRUE	TRUE	FALSE
863	4	3	0	Public Secondary 12-16+	1.16735646821607	08044612	175	78	785	4	3	TRUE	116.735646821607	4	2	2	1	6	4	4	4	ESO BATX CFPM AA03 CFPS	TRUE	[0,140]	[0,140]	(14,140]	TRUE	TRUE	FALSE
864	10	1	0	Public Secondary 12-16+	1.89823793999917	08044624	345	78	998	1	1	TRUE	189.823793999917	10	6	4	0	7	0	22	125	ESO BATX CFPM CFPS	TRUE	(140,1.2e+03]	(140,350]	(140,350]	TRUE	TRUE	FALSE
865	0	0	0	Public Primary 3-12	3.16137376059779	08044648	247	78	492	0	0	FALSE	316.137376059779	0	0	0	0	0	0	0	0	EINF2C EPRI	FALSE	(140,1.2e+03]	(140,350]	(140,350]	FALSE	FALSE	FALSE
866	2	0	0	Public Secondary 12-16+	1.33383352090367	08044715	104	78	870	2	0	FALSE	133.383352090367	2	0	2	2	2	0	0	0	ESO BATX CFPM AA03 CFPS PFI	TRUE	[0,140]	[0,140]	(14,140]	FALSE	FALSE	FALSE
867	0	0	0	Public Primary 3-12	1.10436223081171	08044910	363	78	224	0	0	FALSE	110.436223081171	0	0	0	0	0	0	0	0	EINF2C EPRI	FALSE	[0,140]	[0,140]	(14,140]	FALSE	FALSE	FALSE
868	2	2	0	Public Secondary 12-16+	1.2483389038779	08044922	396	78	642	3	2	TRUE	124.83389038779	3	0	2	1	3	0	26	49	ESO BATX	TRUE	[0,140]	[0,140]	(14,140]	TRUE	TRUE	FALSE
869	1	3	0	Public Secondary 12-16+	3.86477360563036	08044958	059	78	487	3	3	TRUE	386.477360563036	3	0	1	0	3	43	0	23	ESO BATX	TRUE	(140,1.2e+03]	(350,1.2e+03]	(350,1.2e+03]	TRUE	TRUE	FALSE
870	2	0	0	Public Secondary 12-16+	0.687285223367698	08044971	128	67	282	0	0	FALSE	68.7285223367698	2	2	0	0	2	0	0	0	ESO BATX CFPM	TRUE	[0,140]	[0,140]	(14,140]	FALSE	FALSE	FALSE
871	0	0	0	Public Secondary 12-16+	1.34823886298523	08044983	336	64	503	1	0	FALSE	134.823886298523	0	0	0	1	1	0	30	0	ESO BATX CFPM	FALSE	[0,140]	[0,140]	(14,140]	FALSE	FALSE	FALSE
872	0	2	0	Public Secondary 12-16+	2.22222222222222	08044995	277	78	627	7	2	TRUE	222.222222222222	0	0	0	5	4	0	47	0	ESO BATX CFPM	FALSE	(140,1.2e+03]	(140,350]	(140,350]	TRUE	TRUE	FALSE
873	3	0	1	Public Secondary 12-16+	2.284626368396	08045011	251	78	815	1	1	FALSE	228.4626368396	3	2	1	1	3	0	25	28	ESO BATX	TRUE	(140,1.2e+03]	(140,350]	(140,350]	TRUE	FALSE	TRUE
874	5	0	0	Public Secondary 12-16+	2.12222440558066	08045021	230	78	731	0	0	FALSE	212.222440558066	5	1	4	0	1	12	3	26	ESO BATX CFPM CFPS	TRUE	(140,1.2e+03]	(140,350]	(140,350]	FALSE	FALSE	FALSE
875	2	0	0	Public Primary 3-12	1.28725616397663	08045033	325	64	233	0	0	FALSE	128.725616397663	2	0	2	0	0	0	0	16	EINF2C EPRI	TRUE	[0,140]	[0,140]	(14,140]	FALSE	FALSE	FALSE
876	0	0	0	Public Primary 3-12	1.28725616397663	08045045	325	64	220	0	0	FALSE	128.725616397663	0	0	0	0	0	0	0	0	EINF2C EPRI	FALSE	[0,140]	[0,140]	(14,140]	FALSE	FALSE	FALSE
877	0	0	0	Public Primary 3-12	2.1767522855899	08045057	065	78	458	0	0	FALSE	217.67522855899	0	0	0	0	0	0	0	0	EINF2C EPRI	FALSE	(140,1.2e+03]	(140,350]	(140,350]	FALSE	FALSE	FALSE
878	3	0	1	Public Secondary 12-16+	1.52935179012588	08045070	299	78	300	0	1	FALSE	152.935179012588	3	2	1	0	2	0	0	46	ESO BATX	TRUE	(140,1.2e+03]	(140,350]	(140,350]	TRUE	FALSE	TRUE
879	1	0	0	Public Secondary 12-16+	0.360100828231905	08045239	218	78	1062	1	0	FALSE	36.0100828231905	1	1	0	1	2	0	21	25	ESO BATX CFPM AA03 CFPS	TRUE	[0,140]	[0,140]	(14,140]	FALSE	FALSE	FALSE
880	1	3	0	Public Secondary 12-16+	1.0616415632672	08045306	391	78	778	3	3	TRUE	106.16415632672	1	0	1	0	3	57	0	0	ESO BATX CFPM PFI	TRUE	[0,140]	[0,140]	(14,140]	TRUE	TRUE	FALSE
881	7	1	0	Public Secondary 12-16+	1.80901925313348	08045471	282	78	970	1	1	TRUE	180.901925313348	7	6	1	0	7	44	48	20	ESO BATX CFPM AA03 CFPS	TRUE	(140,1.2e+03]	(140,350]	(140,350]	TRUE	TRUE	FALSE
882	1	0	0	Public Secondary 12-16+	1.51871820183765	08045483	048	78	328	1	0	FALSE	151.871820183765	1	0	1	1	1	0	0	30	ESO BATX	TRUE	(140,1.2e+03]	(140,350]	(140,350]	FALSE	FALSE	FALSE
883	2	0	0	Public Secondary 12-16+	1.79775280898876	08045513	402	78	397	2	0	FALSE	179.775280898876	2	1	1	2	3	0	0	55	ESO BATX CFPM CFPS	TRUE	(140,1.2e+03]	(140,350]	(140,350]	FALSE	FALSE	FALSE
884	1	0	0	Public Secondary 12-16+	2.54220456802383	08045525	385	78	341	1	0	FALSE	254.220456802383	1	1	0	1	2	0	21	0	ESO BATX	TRUE	(140,1.2e+03]	(140,350]	(140,350]	FALSE	FALSE	FALSE
885	1	0	0	Public Secondary 12-16+	0.982835480360841	08045537	366	78	625	1	0	FALSE	98.2835480360841	1	1	0	1	2	0	28	28	ESO BATX	TRUE	[0,140]	[0,140]	(14,140]	FALSE	FALSE	FALSE
886	1	1	0	Public Secondary 12-16+	1.33383352090367	08045549	104	78	604	1	1	TRUE	133.383352090367	1	1	0	0	2	2	2	2	ESO BATX	TRUE	[0,140]	[0,140]	(14,140]	TRUE	TRUE	FALSE
887	0	1	0	Public Secondary 12-16+	1.2746198901399	08045562	320	78	646	1	1	TRUE	127.46198901399	0	0	0	0	1	35	35	0	ESO BATX	FALSE	[0,140]	[0,140]	(14,140]	TRUE	TRUE	FALSE
888	2	1	0	Public Primary 3-12	1.61355385235982	08045574	222	78	461	1	1	TRUE	161.355385235982	2	1	1	0	2	17	0	44	EINF2C EPRI	TRUE	(140,1.2e+03]	(140,350]	(140,350]	TRUE	TRUE	FALSE
889	4	0	0	Public Primary 3-12	2.17178086030545	08045586	150	78	150	0	0	FALSE	217.178086030545	4	2	2	0	2	0	0	26	EINF2C EPRI	TRUE	(140,1.2e+03]	(140,350]	(140,350]	FALSE	FALSE	FALSE
890	0	0	0	Public Primary 3-12	1.90219912777211	08045598	095	78	461	0	0	FALSE	190.219912777211	0	0	0	0	0	0	0	0	EINF2C EPRI	FALSE	(140,1.2e+03]	(140,350]	(140,350]	FALSE	FALSE	FALSE
891	5	0	0	Public Secondary 12-16+	2.60821588002207	08045604	342	78	764	1	0	FALSE	260.821588002207	5	1	4	1	2	0	5	101	ESO BATX CFPM CFPS	TRUE	(140,1.2e+03]	(140,350]	(140,350]	FALSE	FALSE	FALSE
892	2	2	1	Public Secondary 12-16+	3.04191762487072	08045628	287	78	642	3	3	TRUE	304.191762487072	2	1	1	1	4	74	90	6	ESO BATX	TRUE	(140,1.2e+03]	(140,350]	(140,350]	TRUE	TRUE	TRUE
893	4	15	1	Public Secondary 12-16+	3.56314930883489	08045641	093	64	688	24	16	TRUE	356.314930883489	4	3	1	9	27	650	650	0	ESO BATX CFPM CFPS	TRUE	(140,1.2e+03]	(350,1.2e+03]	(350,1.2e+03]	TRUE	TRUE	TRUE
894	0	0	0	Public Secondary 12-16+	0.990793873591215	08045653	316	78	612	0	0	FALSE	99.0793873591215	0	0	0	0	0	0	0	67	ESO BATX	FALSE	[0,140]	[0,140]	(14,140]	FALSE	FALSE	FALSE
895	0	0	0	Public Secondary 12-16+	0.432822362488729	08045665	143	64	715	0	0	FALSE	43.2822362488729	0	0	0	0	0	0	0	0	ESO BATX CFPM PFI	FALSE	[0,140]	[0,140]	(14,140]	FALSE	FALSE	FALSE
896	0	3	0	Public Secondary 12-16+	1.84584684459965	08045677	319	78	454	3	3	TRUE	184.584684459965	1	0	0	0	3	31	11	1	ESO BATX	TRUE	(140,1.2e+03]	(140,350]	(140,350]	TRUE	TRUE	FALSE
897	0	0	0	Public Secondary 12-16+	0.490436488474743	08045689	370	78	703	0	0	FALSE	49.0436488474743	0	0	0	0	0	0	23	0	ESO BATX	FALSE	[0,140]	[0,140]	(14,140]	FALSE	FALSE	FALSE
898	1	1	0	Public Secondary 12-16+	2.54482359745518	08045859	369	78	507	1	1	TRUE	254.482359745518	1	0	1	0	1	10	10	60	ESO BATX	TRUE	(140,1.2e+03]	(140,350]	(140,350]	TRUE	TRUE	FALSE
899	3	1	0	Public Secondary 12-16+	1.37527172707511	08045860	266	78	641	2	1	TRUE	137.527172707511	3	2	1	1	4	38	1	90	ESO BATX	TRUE	[0,140]	[0,140]	(14,140]	TRUE	TRUE	FALSE
900	0	0	0	Public Primary 3-12	1.62656518536705	08046281	326	78	225	0	0	FALSE	162.656518536705	0	0	0	0	0	0	0	0	EINF2C EPRI	FALSE	(140,1.2e+03]	(140,350]	(140,350]	FALSE	FALSE	FALSE
901	0	1	0	Public Primary 3-12	1.65137031979421	08046293	035	78	204	2	1	TRUE	165.137031979421	0	0	0	1	2	0	19	19	EINF2C EPRI	FALSE	(140,1.2e+03]	(140,350]	(140,350]	TRUE	TRUE	FALSE
902	1	3	0	Public Secondary 12-16+	1.69687620516776	08046581	400	78	345	5	3	TRUE	169.687620516776	2	1	0	2	6	34	34	0	ESO BATX	TRUE	(140,1.2e+03]	(140,350]	(140,350]	TRUE	TRUE	FALSE
903	3	2	0	Public Secondary 12-16+	2.1767522855899	08046608	065	78	498	3	2	TRUE	217.67522855899	3	2	1	1	5	0	30	21	ESO BATX	TRUE	(140,1.2e+03]	(140,350]	(140,350]	TRUE	TRUE	FALSE
904	0	0	0	Public Secondary 12-16+	0.192141416082237	08046645	337	67	525	0	0	FALSE	19.2141416082237	0	0	0	0	0	0	0	0	ESO BATX	FALSE	[0,140]	[0,140]	(14,140]	FALSE	FALSE	FALSE
905	1	0	0	Public Secondary 12-16+	3.41315418788601	08046657	116	78	246	0	0	FALSE	341.315418788601	1	0	1	0	0	0	0	23	ESO BATX CFPS	TRUE	(140,1.2e+03]	(140,350]	(140,350]	FALSE	FALSE	FALSE
906	11	0	0	Public Secondary 12-16+	2.82256756318334	08046669	197	78	707	0	0	FALSE	282.256756318334	11	5	6	0	5	0	0	33	ESO BATX AA01 CFPM AA03 CFPS PFI	TRUE	(140,1.2e+03]	(140,350]	(140,350]	FALSE	FALSE	FALSE
907	1	2	0	Public Secondary 12-16+	1.62847945464874	08046670	390	78	783	3	2	TRUE	162.847945464874	1	1	0	1	4	60	60	60	ESO BATX	TRUE	(140,1.2e+03]	(140,350]	(140,350]	TRUE	TRUE	FALSE
908	3	0	0	Public Secondary 12-16+	0.762456635278868	08046682	097	78	927	0	0	FALSE	76.2456635278868	4	1	2	0	1	0	0	2	ESO BATX	TRUE	[0,140]	[0,140]	(14,140]	FALSE	FALSE	FALSE
909	2	1	0	Public Secondary 12-16+	1.62847945464874	08046694	390	78	589	1	1	TRUE	162.847945464874	2	1	1	0	2	23	23	23	ESO BATX CFPM AA03 CFPS TEGM TEGS	TRUE	(140,1.2e+03]	(140,350]	(140,350]	TRUE	TRUE	FALSE
910	3	0	0	Public Secondary 12-16+	3.16137376059779	08046724	247	78	1259	0	0	FALSE	316.137376059779	3	3	0	0	3	0	0	134	ESO BATX CFPM CFPS	TRUE	(140,1.2e+03]	(140,350]	(140,350]	FALSE	FALSE	FALSE
911	1	0	0	Public Secondary 12-16+	0.646860416762926	08046736	398	78	811	0	0	FALSE	64.6860416762926	1	0	1	0	0	0	0	54	ESO BATX CFPM CFPS TEGM TEGS	TRUE	[0,140]	[0,140]	(14,140]	FALSE	FALSE	FALSE
912	3	2	0	Public Secondary 12-16+	1.38733497426717	08046748	155	78	1043	2	2	TRUE	138.733497426717	3	3	0	0	5	0	0	72	ESO BATX AA01 CFPM AA03 CFPS	TRUE	[0,140]	[0,140]	(14,140]	TRUE	TRUE	FALSE
913	1	0	0	Public Secondary 12-16+	2.27543612525734	08046751	280	78	488	2	0	FALSE	227.543612525734	1	1	0	2	3	0	27	1	ESO BATX	TRUE	(140,1.2e+03]	(140,350]	(140,350]	FALSE	FALSE	FALSE
914	5	0	0	Public Secondary 12-16+	1.62723194652124	08046761	148	67	923	1	0	FALSE	162.723194652124	6	0	5	1	1	0	3	4	ESO BATX CFPM AA03 CFPS PFI	TRUE	(140,1.2e+03]	(140,350]	(140,350]	FALSE	FALSE	FALSE
915	2	0	0	Public Secondary 12-16+	0.914760914760915	08046785	361	78	485	1	0	FALSE	91.4760914760915	2	0	2	1	1	0	0	27	ESO BATX CFPM CFPS	TRUE	[0,140]	[0,140]	(14,140]	FALSE	FALSE	FALSE
916	7	3	0	Public Secondary 12-16+	2.06641014678638	08046797	158	78	562	3	3	TRUE	206.641014678638	7	2	5	0	5	23	0	50	ESO BATX	TRUE	(140,1.2e+03]	(140,350]	(140,350]	TRUE	TRUE	FALSE
917	2	0	0	Public Secondary 12-16+	1.18609892064998	08046803	271	78	853	0	0	FALSE	118.609892064998	2	1	1	0	1	0	0	0	ESO BATX	TRUE	[0,140]	[0,140]	(14,140]	FALSE	FALSE	FALSE
918	1	0	0	Public Secondary 12-16+	1.56107714322883	08046840	219	67	734	0	0	FALSE	156.107714322883	2	1	0	0	1	0	0	47	ESO BATX CFPM CFPS PFI	TRUE	(140,1.2e+03]	(140,350]	(140,350]	FALSE	FALSE	FALSE
919	2	1	0	Public Secondary 12-16+	1.90799236803053	08046852	335	78	582	1	1	TRUE	190.799236803053	2	1	1	0	2	1	1	0	ESO BATX	TRUE	(140,1.2e+03]	(140,350]	(140,350]	TRUE	TRUE	FALSE
920	9	0	1	Public Secondary 12-16+	3.09997416688194	08046864	284	78	537	3	1	FALSE	309.997416688194	12	2	7	3	5	0	26	21	ESO BATX	TRUE	(140,1.2e+03]	(140,350]	(140,350]	TRUE	FALSE	TRUE
921	0	0	0	Public Secondary 12-16+	1.43407726091243	08046876	011	67	409	0	0	FALSE	143.407726091243	0	0	0	0	0	0	0	0	ESO BATX	FALSE	(140,1.2e+03]	(140,350]	(140,350]	FALSE	FALSE	FALSE
922	2	0	0	Public Secondary 12-16+	1.3533107781537	08047364	371	67	704	2	0	FALSE	135.33107781537	2	2	0	2	4	0	55	0	ESO BATX	TRUE	[0,140]	[0,140]	(14,140]	FALSE	FALSE	FALSE
923	0	0	0	Public Secondary 12-16+	1.79533213644524	08047376	200	67	383	0	0	FALSE	179.533213644524	1	0	0	0	0	0	0	0	ESO BATX CFPM CFPS	TRUE	(140,1.2e+03]	(140,350]	(140,350]	FALSE	FALSE	FALSE
924	1	1	0	Public Secondary 12-16+	2.07046141711581	08047421	047	78	483	2	1	TRUE	207.046141711581	1	1	0	1	3	0	0	0	ESO BATX	TRUE	(140,1.2e+03]	(140,350]	(140,350]	TRUE	TRUE	FALSE
925	5	0	0	Public Secondary 12-16+	2.69087111932206	08047431	033	78	602	0	0	FALSE	269.087111932206	6	3	2	0	3	0	0	70	ESO BATX	TRUE	(140,1.2e+03]	(140,350]	(140,350]	FALSE	FALSE	FALSE
926	1	0	0	Public Secondary 12-16+	0.648964361040506	08047467	394	78	614	0	0	FALSE	64.8964361040506	1	0	1	0	0	0	0	25	ESO BATX CFPM CFPS	TRUE	[0,140]	[0,140]	(14,140]	FALSE	FALSE	FALSE
927	2	1	0	Public Secondary 12-16+	2.17178086030545	08047479	150	78	661	2	1	TRUE	217.178086030545	3	1	1	1	3	22	23	22	ESO BATX	TRUE	(140,1.2e+03]	(140,350]	(140,350]	TRUE	TRUE	FALSE
928	3	2	0	Public Secondary 12-16+	1.0738255033557	08047480	365	78	943	5	2	TRUE	107.38255033557	3	2	1	3	7	0	43	88	ESO BATX CFPM CFPS	TRUE	[0,140]	[0,140]	(14,140]	TRUE	TRUE	FALSE
929	1	1	0	Public Secondary 12-16+	2.00648248186449	08047492	184	78	585	1	1	TRUE	200.648248186449	1	1	0	0	2	4	4	6	ESO BATX AA03	TRUE	(140,1.2e+03]	(140,350]	(140,350]	TRUE	TRUE	FALSE
930	3	2	1	Public Secondary 12-16+	1.66936945530859	08047509	205	78	491	3	3	TRUE	166.936945530859	3	0	3	1	3	22	40	21	ESO BATX	TRUE	(140,1.2e+03]	(140,350]	(140,350]	TRUE	TRUE	TRUE
931	0	0	0	Public Secondary 12-16+	1.10436223081171	08047583	363	78	865	2	0	FALSE	110.436223081171	0	0	0	2	2	11	73	16	ESO BATX	FALSE	[0,140]	[0,140]	(14,140]	FALSE	FALSE	FALSE
932	1	1	0	Public Secondary 12-16+	0.442453404125878	08047820	338	67	767	1	1	TRUE	44.2453404125878	1	1	0	0	2	0	0	0	ESO BATX CFPM	TRUE	[0,140]	[0,140]	(14,140]	TRUE	TRUE	FALSE
933	1	1	0	Public Secondary 12-16+	1.28725616397663	08047832	325	64	678	2	1	TRUE	128.725616397663	1	0	1	1	2	14	27	19	ESO BATX CFPM CFPS	TRUE	[0,140]	[0,140]	(14,140]	TRUE	TRUE	FALSE
934	0	0	0	Public Primary 3-12	0.97000447694374	08051240	110	78	449	0	0	FALSE	97.000447694374	0	0	0	0	0	0	0	0	EINF2C EPRI	FALSE	[0,140]	[0,140]	(14,140]	FALSE	FALSE	FALSE
935	3	1	0	Public Secondary 12-16+	3.98423442721275	08051264	295	78	447	10	1	TRUE	398.423442721275	3	2	1	9	12	22	192	1	ESO BATX CFPM CFPS	TRUE	(140,1.2e+03]	(350,1.2e+03]	(350,1.2e+03]	TRUE	TRUE	FALSE
936	6	4	0	Public Primary 3-12	2.284626368396	08051306	251	78	469	4	4	TRUE	228.4626368396	8	4	2	0	8	55	28	40	EINF2C EPRI	TRUE	(140,1.2e+03]	(140,350]	(140,350]	TRUE	TRUE	FALSE
937	3	4	0	Public Primary 3-12	3.28648346269492	08051318	252	78	412	5	4	TRUE	328.648346269492	3	0	3	1	5	0	25	49	EINF2C EPRI	TRUE	(140,1.2e+03]	(140,350]	(140,350]	TRUE	TRUE	FALSE
938	2	0	0	Public Primary 3-12	4.44682202681467	08051471	296	78	380	1	0	FALSE	444.682202681467	2	0	2	1	1	0	6	54	EINF2C EPRI	TRUE	(140,1.2e+03]	(350,1.2e+03]	(350,1.2e+03]	FALSE	FALSE	FALSE
939	0	0	0	Public Primary 3-12	2.1767522855899	08052165	065	78	226	2	0	FALSE	217.67522855899	0	0	0	2	2	35	35	0	EINF2C EPRI	FALSE	(140,1.2e+03]	(140,350]	(140,350]	FALSE	FALSE	FALSE
940	3	0	0	Public Secondary 12-16+	0.687285223367698	08052207	128	67	276	0	0	FALSE	68.7285223367698	3	2	1	0	2	0	0	0	ESO BATX CFPM	TRUE	[0,140]	[0,140]	(14,140]	FALSE	FALSE	FALSE
941	5	1	0	Public Secondary 12-16+	7.46096808363653	08052581	020	78	722	2	1	TRUE	746.096808363653	5	2	3	1	4	27	27	30	ESO BATX CFPM CFPS	TRUE	(140,1.2e+03]	(350,1.2e+03]	(350,1.2e+03]	TRUE	TRUE	FALSE
942	3	0	0	Public Secondary 12-16+	1.44085731009951	08052608	017	78	287	0	0	FALSE	144.085731009951	3	1	2	0	1	0	0	60	ESO BATX	TRUE	(140,1.2e+03]	(140,350]	(140,350]	FALSE	FALSE	FALSE
943	0	0	0	Public Primary 3-12	0.778563550249789	08052621	041	78	448	1	0	FALSE	77.8563550249789	0	0	0	1	1	0	25	0	EINF2C EPRI	FALSE	[0,140]	[0,140]	(14,140]	FALSE	FALSE	FALSE
944	0	0	0	Public Primary 3-12	1.68834657150531	08052657	028	78	455	0	0	FALSE	168.834657150531	0	0	0	0	0	0	0	0	EINF2C EPRI	FALSE	(140,1.2e+03]	(140,350]	(140,350]	FALSE	FALSE	FALSE
945	1	1	0	Public Primary 3-12	2.4822695035461	08052669	021	78	527	2	1	TRUE	248.22695035461	1	0	1	1	2	25	25	16	EINF2C EPRI	TRUE	(140,1.2e+03]	(140,350]	(140,350]	TRUE	TRUE	FALSE
946	0	0	0	Public Primary 3-12	1.73812282734647	08052670	023	78	471	0	0	FALSE	173.812282734647	0	0	0	0	0	0	0	0	EINF2C EPRI	FALSE	(140,1.2e+03]	(140,350]	(140,350]	FALSE	FALSE	FALSE
947	5	3	0	Public Secondary 12-16+	1.88402094775833	08052700	055	78	1315	11	3	TRUE	188.402094775833	5	5	0	8	16	0	251	45	ESO BATX CFPM AA03 CFPS PFI	TRUE	(140,1.2e+03]	(140,350]	(140,350]	TRUE	TRUE	FALSE
948	0	0	0	Public Secondary 12-16+	2.06715972254123	08052724	051	78	467	1	0	FALSE	206.715972254123	0	0	0	1	1	9	31	7	ESO BATX	FALSE	(140,1.2e+03]	(140,350]	(140,350]	FALSE	FALSE	FALSE
949	1	1	0	Public Primary 3-12	1.26858056865503	08052785	071	78	482	1	1	TRUE	126.858056865503	1	0	1	0	1	26	0	1	EINF2C EPRI	TRUE	[0,140]	[0,140]	(14,140]	TRUE	TRUE	FALSE
950	1	2	0	Public Secondary 12-16+	1.77612556794713	08052797	077	78	708	2	2	TRUE	177.612556794713	1	0	1	0	2	24	0	0	ESO BATX	TRUE	(140,1.2e+03]	(140,350]	(140,350]	TRUE	TRUE	FALSE
951	1	3	1	Public Secondary 12-16+	2.27080692860161	08052827	383	78	451	4	4	TRUE	227.080692860161	2	0	1	1	4	50	8	5	ESO BATX	TRUE	(140,1.2e+03]	(140,350]	(140,350]	TRUE	TRUE	TRUE
952	8	1	0	Public Secondary 12-16+	3.15827833340082	08052839	032	78	388	3	1	TRUE	315.827833340082	8	6	2	2	9	27	27	19	ESO BATX CFPS	TRUE	(140,1.2e+03]	(140,350]	(140,350]	TRUE	TRUE	FALSE
953	4	1	0	Public Secondary 12-16+	2.64729075137997	08052876	010	78	769	2	1	TRUE	264.729075137997	4	2	2	1	4	22	22	22	ESO BATX	TRUE	(140,1.2e+03]	(140,350]	(140,350]	TRUE	TRUE	FALSE
954	5	3	0	Public Secondary 12-16+	2.22222222222222	08052888	277	78	570	3	3	TRUE	222.222222222222	6	2	3	0	5	23	23	4	ESO BATX CFPS	TRUE	(140,1.2e+03]	(140,350]	(140,350]	TRUE	TRUE	FALSE
955	0	0	0	Public Secondary 12-16+	0.424448217317487	08052891	130	67	310	0	0	FALSE	42.4448217317487	0	0	0	0	0	0	0	0	ESO BATX CFPM CFPS TEGM	FALSE	[0,140]	[0,140]	(14,140]	FALSE	FALSE	FALSE
956	4	3	0	Public Secondary 12-16+	2.85508007351011	08052906	285	78	712	5	3	TRUE	285.508007351011	4	3	1	2	8	0	0	8	ESO BATX CFPM CFPS	TRUE	(140,1.2e+03]	(140,350]	(140,350]	TRUE	TRUE	FALSE
957	2	1	0	Public Secondary 12-16+	1.78164901514402	08052918	292	78	499	3	1	TRUE	178.164901514402	2	1	1	2	4	25	50	20	ESO BATX	TRUE	(140,1.2e+03]	(140,350]	(140,350]	TRUE	TRUE	FALSE
958	1	3	0	Public Secondary 12-16+	2.51655116342096	08052921	290	78	407	3	3	TRUE	251.655116342096	1	1	0	0	4	0	0	1	ESO BATX	TRUE	(140,1.2e+03]	(140,350]	(140,350]	TRUE	TRUE	FALSE
959	0	0	0	Public Secondary 12-16+	1.65275820960225	08052955	315	78	723	0	0	FALSE	165.275820960225	0	0	0	0	0	0	0	0	ESO BATX CFPM IFE	FALSE	(140,1.2e+03]	(140,350]	(140,350]	FALSE	FALSE	FALSE
960	13	1	0	Public Secondary 12-16+	2.16390423572744	08052979	156	78	768	1	1	TRUE	216.390423572744	16	6	7	0	7	27	27	188	ESO BATX CFPM CFPS	TRUE	(140,1.2e+03]	(140,350]	(140,350]	TRUE	TRUE	FALSE
961	1	0	0	Public Secondary 12-16+	0.787759430389335	08052980	164	78	544	0	0	FALSE	78.7759430389335	1	0	1	0	0	0	0	19	ESO BATX CFPM CFPS	TRUE	[0,140]	[0,140]	(14,140]	FALSE	FALSE	FALSE
962	2	0	0	Public Secondary 12-16+	1.28725616397663	08052992	325	64	589	0	0	FALSE	128.725616397663	2	2	0	0	2	5	5	4	ESO BATX PFI	TRUE	[0,140]	[0,140]	(14,140]	FALSE	FALSE	FALSE
963	0	1	0	Public Secondary 12-16+	3.7181003887105	08053005	185	67	290	2	1	TRUE	371.81003887105	0	0	0	1	2	0	0	0	ESO BATX CFPM	FALSE	(140,1.2e+03]	(350,1.2e+03]	(350,1.2e+03]	TRUE	TRUE	FALSE
964	1	1	0	Public Secondary 12-16+	1.22084264117616	08053017	186	78	488	1	1	TRUE	122.084264117616	1	0	1	0	1	21	1	22	ESO BATX	TRUE	[0,140]	[0,140]	(14,140]	TRUE	TRUE	FALSE
965	1	1	0	Public Secondary 12-16+	0.673206385843431	08053030	355	78	521	1	1	TRUE	67.3206385843431	2	1	0	0	2	64	6	7	ESO BATX	TRUE	[0,140]	[0,140]	(14,140]	TRUE	TRUE	FALSE
966	3	0	0	Public Secondary 12-16+	4.4806517311609	08053042	377	67	407	3	0	FALSE	448.06517311609	3	1	2	3	4	0	25	20	ESO BATX	TRUE	(140,1.2e+03]	(350,1.2e+03]	(350,1.2e+03]	FALSE	FALSE	FALSE
967	0	0	0	Public Secondary 12-16+	0.810372771474878	08053054	211	67	455	0	0	FALSE	81.0372771474878	0	0	0	0	0	0	0	0	ESO BATX CFPS	FALSE	[0,140]	[0,140]	(14,140]	FALSE	FALSE	FALSE
968	3	0	0	Public Secondary 12-16+	2.09355577363428	08053078	223	78	621	1	0	FALSE	209.355577363428	4	2	1	1	3	0	0	0	ESO BATX	TRUE	(140,1.2e+03]	(140,350]	(140,350]	FALSE	FALSE	FALSE
969	1	0	0	Public Secondary 12-16+	0.559103080952241	08053091	176	78	525	0	0	FALSE	55.9103080952241	1	0	1	0	0	8	14	47	ESO BATX	TRUE	[0,140]	[0,140]	(14,140]	FALSE	FALSE	FALSE
970	0	0	0	Public Secondary 12-16+	1.17878192534381	08053108	207	78	476	0	0	FALSE	117.878192534381	0	0	0	0	0	0	3	4	ESO BATX	FALSE	[0,140]	[0,140]	(14,140]	FALSE	FALSE	FALSE
971	0	2	0	Public Secondary 12-16+	0.810372771474878	08053111	211	67	511	3	2	TRUE	81.0372771474878	0	0	0	1	3	5	35	3	ESO BATX	FALSE	[0,140]	[0,140]	(14,140]	TRUE	TRUE	FALSE
972	2	1	0	Public Secondary 12-16+	3.50603817686015	08053121	238	67	497	1	1	TRUE	350.603817686015	2	0	2	0	1	0	0	0	ESO BATX	TRUE	(140,1.2e+03]	(350,1.2e+03]	(350,1.2e+03]	TRUE	TRUE	FALSE
973	1	0	0	Public Secondary 12-16+	0.333319445023124	08053145	168	78	678	0	0	FALSE	33.3319445023124	1	0	1	0	0	0	0	49	ESO BATX CFPM PFI	TRUE	[0,140]	[0,140]	(14,140]	FALSE	FALSE	FALSE
974	0	0	0	Public Secondary 12-16+	1.54198791414878	08053157	105	78	571	2	0	FALSE	154.198791414878	0	0	0	2	2	0	52	0	ESO BATX	FALSE	(140,1.2e+03]	(140,350]	(140,350]	FALSE	FALSE	FALSE
975	6	0	0	Public Secondary 12-16+	3.28648346269492	08053169	252	78	654	0	0	FALSE	328.648346269492	6	6	0	0	6	0	0	28	ESO BATX	TRUE	(140,1.2e+03]	(140,350]	(140,350]	FALSE	FALSE	FALSE
976	0	1	0	Public Secondary 12-16+	1.34165548620428	08053170	392	78	477	1	1	TRUE	134.165548620428	0	0	0	0	1	21	2	18	ESO BATX	FALSE	[0,140]	[0,140]	(14,140]	TRUE	TRUE	FALSE
977	0	0	0	Public Secondary 12-16+	1.88359389715577	08053182	309	78	934	0	0	FALSE	188.359389715577	0	0	0	0	0	0	0	125	ESO BATX CFPM CFPS	FALSE	(140,1.2e+03]	(140,350]	(140,350]	FALSE	FALSE	FALSE
978	2	0	0	Public Secondary 12-16+	1.6643970343471	08053200	196	78	362	0	0	FALSE	166.43970343471	2	1	1	0	1	0	0	43	ESO BATX	TRUE	(140,1.2e+03]	(140,350]	(140,350]	FALSE	FALSE	FALSE
979	0	0	0	Public Secondary 12-16+	3.31908473723912	08053212	193	78	479	1	0	FALSE	331.908473723912	0	0	0	1	1	0	35	0	ESO BATX	FALSE	(140,1.2e+03]	(140,350]	(140,350]	FALSE	FALSE	FALSE
980	3	3	0	Public Secondary 12-16+	2.82256756318334	08053224	197	78	440	3	3	TRUE	282.256756318334	3	1	2	0	4	25	25	52	ESO BATX	TRUE	(140,1.2e+03]	(140,350]	(140,350]	TRUE	TRUE	FALSE
981	9	1	0	Public Secondary 12-16+	2.12222440558066	08053236	230	78	635	1	1	TRUE	212.222440558066	9	4	5	0	5	0	0	63	ESO BATX	TRUE	(140,1.2e+03]	(140,350]	(140,350]	TRUE	TRUE	FALSE
982	1	0	0	Public Secondary 12-16+	1.34165548620428	08053248	392	78	476	0	0	FALSE	134.165548620428	1	0	1	0	0	21	21	21	ESO BATX	TRUE	[0,140]	[0,140]	(14,140]	FALSE	FALSE	FALSE
983	4	3	1	Public Secondary 12-16+	3.28648346269492	08053251	252	78	778	3	4	TRUE	328.648346269492	4	2	2	0	5	0	0	2	ESO BATX CFPM AA03 CFPS	TRUE	(140,1.2e+03]	(140,350]	(140,350]	TRUE	TRUE	TRUE
984	4	2	0	Public Secondary 12-16+	3.32095522748543	08053261	250	78	720	4	2	TRUE	332.095522748543	4	3	1	2	7	32	61	74	ESO BATX	TRUE	(140,1.2e+03]	(140,350]	(140,350]	TRUE	TRUE	FALSE
985	2	0	0	Public Secondary 12-16+	0.469687116121107	08053285	115	78	748	0	0	FALSE	46.9687116121107	2	0	2	0	0	0	0	10	ESO BATX ESCS	TRUE	[0,140]	[0,140]	(14,140]	FALSE	FALSE	FALSE
986	1	3	0	Public Secondary 12-16+	1.13815443880231	08053297	367	78	579	3	3	TRUE	113.815443880231	1	0	1	0	3	0	26	29	ESO BATX	TRUE	[0,140]	[0,140]	(14,140]	TRUE	TRUE	FALSE
987	6	0	0	Public Secondary 12-16+	0.85613384225734	08053315	201	78	625	0	0	FALSE	85.613384225734	6	6	0	0	6	0	0	69	ESO BATX	TRUE	[0,140]	[0,140]	(14,140]	FALSE	FALSE	FALSE
988	2	0	0	Public Secondary 12-16+	0.552355401246745	08053340	375	78	716	2	0	FALSE	55.2355401246745	3	1	1	2	3	0	39	27	ESO BATX CFPM AA03 CFPS IFE	TRUE	[0,140]	[0,140]	(14,140]	FALSE	FALSE	FALSE
989	0	1	0	Public Secondary 12-16+	0.870574579222287	08053352	229	67	480	2	1	TRUE	87.0574579222287	0	0	0	1	2	0	0	0	ESO BATX PFI	FALSE	[0,140]	[0,140]	(14,140]	TRUE	TRUE	FALSE
990	2	0	0	Public Secondary 12-16+	1.37527172707511	08053364	266	78	525	0	0	FALSE	137.527172707511	2	0	2	0	0	0	0	56	ESO BATX	TRUE	[0,140]	[0,140]	(14,140]	FALSE	FALSE	FALSE
991	0	0	0	Public Primary 3-12	2.85508007351011	08053391	285	78	472	0	0	FALSE	285.508007351011	0	0	0	0	0	0	0	3	EINF2C EPRI	FALSE	(140,1.2e+03]	(140,350]	(140,350]	FALSE	FALSE	FALSE
992	1	0	0	Public Primary 3-12	2.17947105913911	08053406	349	78	447	2	0	FALSE	217.947105913911	1	0	1	2	2	5	27	26	EINF2C EPRI	TRUE	(140,1.2e+03]	(140,350]	(140,350]	FALSE	FALSE	FALSE
993	0	0	0	Public Primary 3-12	0.784190715181932	08053418	393	78	274	0	0	FALSE	78.4190715181932	0	0	0	0	0	0	0	0	EINF2C EPRI	FALSE	[0,140]	[0,140]	(14,140]	FALSE	FALSE	FALSE
994	0	1	0	Public Primary 3-12	1.28725616397663	08053421	325	64	346	1	1	TRUE	128.725616397663	0	0	0	0	1	0	0	0	EINF2C EPRI	FALSE	[0,140]	[0,140]	(14,140]	TRUE	TRUE	FALSE
995	0	0	0	Public Primary 3-12	0.559103080952241	08053431	176	78	30	0	0	FALSE	55.9103080952241	0	0	0	0	0	0	0	0	EINF2C EPRI	FALSE	[0,140]	[0,140]	(14,140]	FALSE	FALSE	FALSE
996	0	0	0	Public Primary 3-12	1.90219912777211	08053455	095	78	413	0	0	FALSE	190.219912777211	0	0	0	0	0	0	0	0	EINF2C EPRI	FALSE	(140,1.2e+03]	(140,350]	(140,350]	FALSE	FALSE	FALSE
997	0	1	0	Public Primary 3-12	1.0616415632672	08053467	391	78	453	1	1	TRUE	106.16415632672	1	0	0	0	1	0	0	99	EINF2C EPRI	TRUE	[0,140]	[0,140]	(14,140]	TRUE	TRUE	FALSE
998	1	1	1	Public Primary 3-12	1.6643970343471	08053492	196	78	463	1	2	TRUE	166.43970343471	1	1	0	0	2	10	0	0	EINF2C EPRI	TRUE	(140,1.2e+03]	(140,350]	(140,350]	TRUE	TRUE	TRUE
999	0	1	0	Public Primary 3-12	2.54482359745518	08053510	369	78	315	1	1	TRUE	254.482359745518	0	0	0	0	1	0	0	0	EINF2C EPRI	FALSE	(140,1.2e+03]	(140,350]	(140,350]	TRUE	TRUE	FALSE
1000	0	0	0	Public Primary 3-12	0.730585757875285	08053522	261	78	209	0	0	FALSE	73.0585757875285	0	0	0	0	0	0	0	0	EINF2C EPRI	FALSE	[0,140]	[0,140]	(14,140]	FALSE	FALSE	FALSE
1001	0	1	0	Public Primary 3-12	0.868844042494372	08053583	235	78	450	1	1	TRUE	86.8844042494372	0	0	0	0	1	0	24	0	EINF2C EPRI	FALSE	[0,140]	[0,140]	(14,140]	TRUE	TRUE	FALSE
1002	4	0	0	Public Primary 3-12	1.58858919759346	08053601	149	78	472	3	0	FALSE	158.858919759346	4	0	4	3	3	0	49	34	EINF2C EPRI	TRUE	(140,1.2e+03]	(140,350]	(140,350]	FALSE	FALSE	FALSE
1003	0	3	0	Public Primary 3-12	1.54198791414878	08053650	105	78	441	4	3	TRUE	154.198791414878	0	0	0	1	4	0	25	25	EINF2C EPRI	FALSE	(140,1.2e+03]	(140,350]	(140,350]	TRUE	TRUE	FALSE
1004	0	0	0	Public Primary 3-12	1.28644939965695	08054022	062	78	220	0	0	FALSE	128.644939965695	0	0	0	0	0	0	0	0	EINF2C EPRI	FALSE	[0,140]	[0,140]	(14,140]	FALSE	FALSE	FALSE
1005	15	8	0	Public Secondary 12-16+	2.17947105913911	08054034	349	78	1553	8	8	TRUE	217.947105913911	15	6	9	0	14	71	25	119	ESO BATX CFPM AA03 CFPS	TRUE	(140,1.2e+03]	(140,350]	(140,350]	TRUE	TRUE	FALSE
1006	0	0	0	Public Primary 3-12	1.4830589040575	08054058	109	78	416	1	0	FALSE	148.30589040575	0	0	0	1	1	0	18	0	EINF2C EPRI	FALSE	(140,1.2e+03]	(140,350]	(140,350]	FALSE	FALSE	FALSE
1007	0	0	0	Public Primary 3-12	1.06016432547045	08054061	204	78	197	0	0	FALSE	106.016432547045	0	0	0	0	0	0	21	0	EINF2C EPRI	FALSE	[0,140]	[0,140]	(14,140]	FALSE	FALSE	FALSE
1008	1	0	0	Public Primary 3-12	1.98897539353299	08054113	153	78	471	0	0	FALSE	198.897539353299	2	0	1	0	0	0	0	25	EINF2C EPRI	TRUE	(140,1.2e+03]	(140,350]	(140,350]	FALSE	FALSE	FALSE
1009	2	0	0	Public Secondary 12-16+	1.94135952265395	08054174	302	78	363	0	0	FALSE	194.135952265395	2	0	2	0	0	0	0	0	ESO BATX	TRUE	(140,1.2e+03]	(140,350]	(140,350]	FALSE	FALSE	FALSE
1010	0	0	0	Public Secondary 12-16+	0.862984599044078	08054186	387	78	584	0	0	FALSE	86.2984599044078	0	0	0	0	0	0	0	0	ESO BATX	FALSE	[0,140]	[0,140]	(14,140]	FALSE	FALSE	FALSE
1011	1	0	0	Public Secondary 12-16+	1.38523341182989	08054198	182	78	522	1	0	FALSE	138.523341182989	1	0	1	1	1	0	0	0	ESO BATX	TRUE	[0,140]	[0,140]	(14,140]	FALSE	FALSE	FALSE
1012	2	0	0	Public Secondary 12-16+	2.57650797286078	08054228	067	78	453	1	0	FALSE	257.650797286078	2	1	1	1	2	0	30	30	ESO BATX	TRUE	(140,1.2e+03]	(140,350]	(140,350]	FALSE	FALSE	FALSE
1013	3	1	0	Public Secondary 12-16+	1.06164383561644	08054241	121	78	447	1	1	TRUE	106.164383561644	4	1	2	0	2	0	1	59	ESO BATX	TRUE	[0,140]	[0,140]	(14,140]	TRUE	TRUE	FALSE
1014	3	0	0	Public Secondary 12-16+	1.61511749979811	08054277	253	67	775	1	0	FALSE	161.511749979811	3	0	3	1	1	0	5	62	ESO BATX CFPM CFPS	TRUE	(140,1.2e+03]	(140,350]	(140,350]	FALSE	FALSE	FALSE
1015	1	0	0	Public Secondary 12-16+	1.90219912777211	08054401	095	78	550	0	0	FALSE	190.219912777211	1	1	0	0	1	0	0	0	ESO BATX	TRUE	(140,1.2e+03]	(140,350]	(140,350]	FALSE	FALSE	FALSE
1016	0	0	0	Public Primary 3-12	1.17878192534381	08054411	207	78	172	0	0	FALSE	117.878192534381	0	0	0	0	0	0	0	0	EINF2C EPRI	FALSE	[0,140]	[0,140]	(14,140]	FALSE	FALSE	FALSE
1017	0	0	0	Public Primary 3-12	0.762456635278868	08054824	097	78	246	0	0	FALSE	76.2456635278868	0	0	0	0	0	1	3	1	EINF2C EPRI	FALSE	[0,140]	[0,140]	(14,140]	FALSE	FALSE	FALSE
1018	1	0	1	Public Secondary 12-16+	3.15827833340082	08054848	032	78	206	0	1	FALSE	315.827833340082	1	0	1	0	0	55	55	0	ESO	TRUE	(140,1.2e+03]	(140,350]	(140,350]	TRUE	FALSE	TRUE
1019	2	0	0	Public Secondary 12-16+	2.26368722310254	08054873	388	78	628	2	0	FALSE	226.368722310254	2	0	2	2	2	0	22	45	ESO BATX	TRUE	(140,1.2e+03]	(140,350]	(140,350]	FALSE	FALSE	FALSE
1020	0	0	0	Public Primary 3-12	1.51047030552695	08054903	016	78	192	0	0	FALSE	151.047030552695	0	0	0	0	0	0	0	0	EINF2C EPRI	FALSE	(140,1.2e+03]	(140,350]	(140,350]	FALSE	FALSE	FALSE
1021	0	0	0	Public Primary 3-12	1.6643970343471	08055105	196	78	291	2	0	FALSE	166.43970343471	0	0	0	2	2	0	17	0	EINF2C EPRI	FALSE	(140,1.2e+03]	(140,350]	(140,350]	FALSE	FALSE	FALSE
1022	0	0	0	Public Primary 3-12	1.28725616397663	08055117	325	64	230	0	0	FALSE	128.725616397663	0	0	0	0	0	0	0	0	EINF2C EPRI	FALSE	[0,140]	[0,140]	(14,140]	FALSE	FALSE	FALSE
1023	0	0	0	Public Primary 3-12	1.29206554296118	08055889	190	78	493	0	0	FALSE	129.206554296118	0	0	0	0	0	0	0	0	EINF2C EPRI	FALSE	[0,140]	[0,140]	(14,140]	FALSE	FALSE	FALSE
1024	0	0	0	Public Primary 3-12	1.80475799835931	08055890	009	78	307	0	0	FALSE	180.475799835931	0	0	0	0	0	0	0	0	EINF2C EPRI	FALSE	(140,1.2e+03]	(140,350]	(140,350]	FALSE	FALSE	FALSE
1025	0	0	0	Public Primary 3-12	1.65275820960225	08055907	315	78	270	0	0	FALSE	165.275820960225	0	0	0	0	0	0	0	0	EINF2C EPRI	FALSE	(140,1.2e+03]	(140,350]	(140,350]	FALSE	FALSE	FALSE
1026	6	0	0	Public Primary 3-12	1.59801136363636	08055932	054	78	451	2	0	FALSE	159.801136363636	7	5	1	2	7	0	42	42	EINF2C EPRI	TRUE	(140,1.2e+03]	(140,350]	(140,350]	FALSE	FALSE	FALSE
1027	0	4	3	Public Secondary 12-16+	1.82762601000385	08055944	297	78	336	8	7	TRUE	182.762601000385	0	0	0	4	8	38	6	0	ESO BATX	FALSE	(140,1.2e+03]	(140,350]	(140,350]	TRUE	TRUE	TRUE
1028	3	1	0	Public Secondary 12-16+	1.226826608506	08056109	288	78	1074	3	1	TRUE	122.6826608506	3	1	2	2	4	0	65	30	ESO BATX CFPM CFPS	TRUE	[0,140]	[0,140]	(14,140]	TRUE	TRUE	FALSE
1029	0	0	0	Public Primary 3-12	1.38733497426717	08056614	155	78	319	0	0	FALSE	138.733497426717	0	0	0	0	0	0	0	0	EINF2C EPRI	FALSE	[0,140]	[0,140]	(14,140]	FALSE	FALSE	FALSE
1030	9	0	0	Public Secondary 12-16+	3.43589743589744	08056985	224	78	703	1	0	FALSE	343.589743589744	9	6	3	1	7	0	0	0	ESO BATX CFPM	TRUE	(140,1.2e+03]	(140,350]	(140,350]	FALSE	FALSE	FALSE
1031	3	0	1	Public Primary 3-12	3.68761181496221	08057096	350	67	495	1	1	FALSE	368.761181496221	4	3	0	1	4	0	21	3	EINF2C EPRI	TRUE	(140,1.2e+03]	(350,1.2e+03]	(350,1.2e+03]	TRUE	FALSE	TRUE
1032	1	0	0	Public Primary 3-12	3.68761181496221	08057102	350	67	522	0	0	FALSE	368.761181496221	1	0	1	0	0	0	0	16	EINF2C EPRI	TRUE	(140,1.2e+03]	(350,1.2e+03]	(350,1.2e+03]	FALSE	FALSE	FALSE
1033	0	0	0	Public Primary 3-12	0.333319445023124	08057229	168	78	319	0	0	FALSE	33.3319445023124	0	0	0	0	0	0	0	0	EINF2C EPRI	FALSE	[0,140]	[0,140]	(14,140]	FALSE	FALSE	FALSE
1034	0	1	0	Public Secondary 12-16+	1.02011075488196	08057230	359	78	522	1	1	TRUE	102.011075488196	0	0	0	0	1	0	0	0	ESO BATX CFPS	FALSE	[0,140]	[0,140]	(14,140]	TRUE	TRUE	FALSE
1035	0	0	0	Public Primary 3-12	1.90799236803053	08057242	335	78	440	1	0	FALSE	190.799236803053	0	0	0	1	1	0	0	3	EINF2C EPRI	FALSE	(140,1.2e+03]	(140,350]	(140,350]	FALSE	FALSE	FALSE
1036	0	0	0	Public Secondary 12-16+	1.18609892064998	08057254	271	78	495	0	0	FALSE	118.609892064998	0	0	0	0	0	2	2	3	ESO BATX	FALSE	[0,140]	[0,140]	(14,140]	FALSE	FALSE	FALSE
1037	0	0	0	Public Primary 3-12	1.06164383561644	08057266	121	78	281	0	0	FALSE	106.164383561644	0	0	0	0	0	0	0	0	EINF2C EPRI	FALSE	[0,140]	[0,140]	(14,140]	FALSE	FALSE	FALSE
1038	2	1	0	Public Secondary 12-16+	2.06715972254123	08057540	051	78	799	3	1	TRUE	206.715972254123	2	0	2	2	3	29	37	37	ESO BATX CFPM CFPS	TRUE	(140,1.2e+03]	(140,350]	(140,350]	TRUE	TRUE	FALSE
1039	0	1	0	Public Primary 3-12	0.870574579222287	08057734	229	67	377	1	1	TRUE	87.0574579222287	0	0	0	0	1	0	20	0	EINF2C EPRI	FALSE	[0,140]	[0,140]	(14,140]	TRUE	TRUE	FALSE
1040	0	0	0	Public Primary 3-12	0.784190715181932	08058362	393	78	445	0	0	FALSE	78.4190715181932	0	0	0	0	0	0	0	0	EINF2C EPRI	FALSE	[0,140]	[0,140]	(14,140]	FALSE	FALSE	FALSE
1041	0	0	0	Public Primary 3-12	1.18609892064998	08058374	271	78	230	0	0	FALSE	118.609892064998	0	0	0	0	0	0	0	0	EINF2C EPRI	FALSE	[0,140]	[0,140]	(14,140]	FALSE	FALSE	FALSE
1042	6	7	0	Public Secondary 12-16+	3.3017360741293	08058404	254	67	555	8	7	TRUE	330.17360741293	6	3	3	1	11	89	5	76	ESO BATX CFPM CFPS	TRUE	(140,1.2e+03]	(140,350]	(140,350]	TRUE	TRUE	FALSE
1043	0	0	0	Public Primary 3-12	1.79020208627397	08058416	072	78	464	0	0	FALSE	179.020208627397	0	0	0	0	0	0	0	0	EINF2C EPRI	FALSE	(140,1.2e+03]	(140,350]	(140,350]	FALSE	FALSE	FALSE
1044	0	0	0	Public Secondary 12-16+	11.1516191293159	08058428	217	67	141	0	0	FALSE	1115.16191293159	0	0	0	0	0	0	0	0	ESO	FALSE	(140,1.2e+03]	(350,1.2e+03]	(350,1.2e+03]	FALSE	FALSE	FALSE
1045	0	0	0	Public Primary 3-12	1.06164383561644	08058441	121	78	372	1	0	FALSE	106.164383561644	0	0	0	1	1	1	24	0	EINF2C EPRI	FALSE	[0,140]	[0,140]	(14,140]	FALSE	FALSE	FALSE
1046	2	5	0	Public Primary 3-12	2.284626368396	08058465	251	78	691	6	5	TRUE	228.4626368396	2	2	0	1	8	20	40	40	EINF2C EPRI	TRUE	(140,1.2e+03]	(140,350]	(140,350]	TRUE	TRUE	FALSE
1047	0	0	0	Public Primary 3-12	1.80475799835931	08058519	009	78	435	0	0	FALSE	180.475799835931	0	0	0	0	0	0	0	1	EINF2C EPRI	FALSE	(140,1.2e+03]	(140,350]	(140,350]	FALSE	FALSE	FALSE
1048	0	0	0	Public Secondary 12-16+	0.762456635278868	08058520	097	78	534	0	0	FALSE	76.2456635278868	0	0	0	0	0	2	0	39	ESO BATX PFI	FALSE	[0,140]	[0,140]	(14,140]	FALSE	FALSE	FALSE
1049	2	0	0	Public Secondary 12-16+	1.79020208627397	08058775	072	78	528	0	0	FALSE	179.020208627397	2	1	1	0	1	0	0	23	ESO BATX	TRUE	(140,1.2e+03]	(140,350]	(140,350]	FALSE	FALSE	FALSE
1050	1	0	0	Public Primary 3-12	0.784190715181932	08058957	393	78	401	0	0	FALSE	78.4190715181932	1	0	1	0	0	0	0	14	EINF2C EPRI	TRUE	[0,140]	[0,140]	(14,140]	FALSE	FALSE	FALSE
1051	1	0	0	Public Secondary 12-16+	1.65275820960225	08058969	315	78	327	0	0	FALSE	165.275820960225	1	0	1	0	0	3	1	27	ESO	TRUE	(140,1.2e+03]	(140,350]	(140,350]	FALSE	FALSE	FALSE
1052	0	0	0	Public Primary 3-12	1.34823886298523	08059093	336	64	42	0	0	FALSE	134.823886298523	0	0	0	0	0	0	0	0	EINF2C EPRI	FALSE	[0,140]	[0,140]	(14,140]	FALSE	FALSE	FALSE
1053	4	3	0	Public Secondary 12-16+	2.07723538853744	08059329	226	78	602	3	3	TRUE	207.723538853744	5	3	1	0	6	0	0	116	ESO BATX	TRUE	(140,1.2e+03]	(140,350]	(140,350]	TRUE	TRUE	FALSE
1054	0	0	0	Public Secondary 12-16+	2.69087111932206	08059342	033	78	363	0	0	FALSE	269.087111932206	0	0	0	0	0	0	0	0	ESO BATX DANP	FALSE	(140,1.2e+03]	(140,350]	(140,350]	FALSE	FALSE	FALSE
1055	0	0	0	Public Primary 3-12	0.469687116121107	08059354	115	78	337	0	0	FALSE	46.9687116121107	0	0	0	0	0	0	0	0	EINF2C EPRI	FALSE	[0,140]	[0,140]	(14,140]	FALSE	FALSE	FALSE
1056	0	0	0	Public Secondary 12-16+	0.810372771474878	08059524	211	67	206	0	0	FALSE	81.0372771474878	0	0	0	0	0	0	0	1	ESO	FALSE	[0,140]	[0,140]	(14,140]	FALSE	FALSE	FALSE
1057	0	1	0	Public Primary 3-12	1.74986632965537	08059639	274	78	483	1	1	TRUE	174.986632965537	0	0	0	0	1	0	0	0	EINF2C EPRI	FALSE	(140,1.2e+03]	(140,350]	(140,350]	TRUE	TRUE	FALSE
1058	1	0	0	Public Secondary 12-16+	1.4830589040575	08059688	109	78	514	0	0	FALSE	148.30589040575	1	0	1	0	0	0	0	0	ESO BATX	TRUE	(140,1.2e+03]	(140,350]	(140,350]	FALSE	FALSE	FALSE
1059	0	1	0	Public Primary 3-12	1.37527172707511	08059721	266	78	540	1	1	TRUE	137.527172707511	0	0	0	0	1	25	25	0	EINF2C EPRI	FALSE	[0,140]	[0,140]	(14,140]	TRUE	TRUE	FALSE
1060	0	1	0	Public Primary 3-12	1.62723194652124	08059755	148	67	422	1	1	TRUE	162.723194652124	1	0	0	0	1	0	0	14	EINF2C EPRI	TRUE	(140,1.2e+03]	(140,350]	(140,350]	TRUE	TRUE	FALSE
1061	1	0	0	Public Primary 3-12	2.07723538853744	08059767	226	78	217	0	0	FALSE	207.723538853744	1	1	0	0	1	0	0	0	EINF2C EPRI	TRUE	(140,1.2e+03]	(140,350]	(140,350]	FALSE	FALSE	FALSE
1062	0	5	1	Public Primary 3-12	2.85508007351011	08059780	285	78	358	8	6	TRUE	285.508007351011	0	0	0	3	8	64	68	0	EINF2C EPRI	FALSE	(140,1.2e+03]	(140,350]	(140,350]	TRUE	TRUE	TRUE
1063	1	0	0	Public Primary 3-12	0.787759430389335	08059792	164	78	437	0	0	FALSE	78.7759430389335	1	1	0	0	1	0	0	20	EINF2C EPRI	TRUE	[0,140]	[0,140]	(14,140]	FALSE	FALSE	FALSE
1064	1	0	0	Public Primary 3-12	2.17178086030545	08059809	150	78	237	0	0	FALSE	217.178086030545	1	1	0	0	1	0	0	1	EINF2C EPRI	TRUE	(140,1.2e+03]	(140,350]	(140,350]	FALSE	FALSE	FALSE
1065	0	1	0	Public Primary 3-12	1.02163680811472	08059810	360	78	217	1	1	TRUE	102.163680811472	0	0	0	0	1	0	0	0	EINF2C EPRI	FALSE	[0,140]	[0,140]	(14,140]	TRUE	TRUE	FALSE
1066	0	0	0	Public Primary 3-12	0.490436488474743	08059822	370	78	430	0	0	FALSE	49.0436488474743	0	0	0	0	0	0	0	0	EINF2C EPRI	FALSE	[0,140]	[0,140]	(14,140]	FALSE	FALSE	FALSE
1067	0	2	0	Public Primary 3-12	2.26368722310254	08059871	388	78	466	3	2	TRUE	226.368722310254	0	0	0	1	3	15	16	0	EINF2C EPRI	FALSE	(140,1.2e+03]	(140,350]	(140,350]	TRUE	TRUE	FALSE
1068	0	0	0	Public Primary 3-12	0.360100828231905	08059998	218	78	421	0	0	FALSE	36.0100828231905	0	0	0	0	0	0	0	0	EINF2C EPRI	FALSE	[0,140]	[0,140]	(14,140]	FALSE	FALSE	FALSE
1069	0	3	1	Public Secondary 12-16+	0.966914701307437	08060009	089	78	189	3	4	TRUE	96.6914701307437	0	0	0	0	3	20	20	20	ESO	FALSE	[0,140]	[0,140]	(14,140]	TRUE	TRUE	TRUE
1070	0	1	0	Public Primary 3-12	2.64729075137997	08060319	010	78	367	1	1	TRUE	264.729075137997	0	0	0	0	1	0	0	0	EINF2C EPRI	FALSE	(140,1.2e+03]	(140,350]	(140,350]	TRUE	TRUE	FALSE
1071	0	0	0	Public Primary 3-12	0.432822362488729	08060423	143	64	425	0	0	FALSE	43.2822362488729	0	0	0	0	0	0	1	4	EINF2C EPRI	FALSE	[0,140]	[0,140]	(14,140]	FALSE	FALSE	FALSE
1072	0	1	0	Public Primary 3-12	1.10436223081171	08060484	363	78	455	1	1	TRUE	110.436223081171	0	0	0	0	1	17	0	0	EINF2C EPRI	FALSE	[0,140]	[0,140]	(14,140]	TRUE	TRUE	FALSE
1073	2	0	0	Public Secondary 12-16+	1.02163680811472	08060514	360	78	572	0	0	FALSE	102.163680811472	2	0	2	0	0	0	0	39	ESO BATX	TRUE	[0,140]	[0,140]	(14,140]	FALSE	FALSE	FALSE
1074	0	0	0	Public Primary 3-12	0.442453404125878	08060526	338	67	101	0	0	FALSE	44.2453404125878	0	0	0	0	0	0	0	0	EINF2C EPRI	FALSE	[0,140]	[0,140]	(14,140]	FALSE	FALSE	FALSE
1075	0	0	0	Public Primary 3-12	0.982835480360841	08060599	366	78	436	0	0	FALSE	98.2835480360841	0	0	0	0	0	0	0	0	EINF2C EPRI	FALSE	[0,140]	[0,140]	(14,140]	FALSE	FALSE	FALSE
1076	1	0	0	Public Primary 3-12	1.02163680811472	08060605	360	78	403	1	0	FALSE	102.163680811472	1	0	1	1	1	0	19	18	EINF2C EPRI	TRUE	[0,140]	[0,140]	(14,140]	FALSE	FALSE	FALSE
1077	0	0	0	Public Primary 3-12	2.54482359745518	08060629	369	78	224	3	0	FALSE	254.482359745518	0	0	0	3	3	0	3	0	EINF2C EPRI	FALSE	(140,1.2e+03]	(140,350]	(140,350]	FALSE	FALSE	FALSE
1078	0	0	0	Public Primary 3-12	3.28648346269492	08060757	252	78	442	0	0	FALSE	328.648346269492	0	0	0	0	0	0	0	6	EINF2C EPRI	FALSE	(140,1.2e+03]	(140,350]	(140,350]	FALSE	FALSE	FALSE
1079	1	0	0	Public Primary 3-12	3.56314930883489	08060836	093	64	520	1	0	FALSE	356.314930883489	1	1	0	1	2	0	0	0	EINF2C EPRI	TRUE	(140,1.2e+03]	(350,1.2e+03]	(350,1.2e+03]	FALSE	FALSE	FALSE
1080	1	0	0	Public Primary 3-12	0.85613384225734	08060848	201	78	434	4	0	FALSE	85.613384225734	2	1	0	4	5	2	21	0	EINF2C EPRI	TRUE	[0,140]	[0,140]	(14,140]	FALSE	FALSE	FALSE
1081	1	0	0	Public Primary 3-12	0.730585757875285	08060851	261	78	385	0	0	FALSE	73.0585757875285	1	1	0	0	1	0	0	0	EINF2C EPRI	TRUE	[0,140]	[0,140]	(14,140]	FALSE	FALSE	FALSE
1082	2	0	0	Public Primary 3-12	1.2483389038779	08060873	396	78	474	0	0	FALSE	124.83389038779	2	0	2	0	0	0	0	49	EINF2C EPRI	TRUE	[0,140]	[0,140]	(14,140]	FALSE	FALSE	FALSE
1083	0	2	1	Public Primary 3-12	1.65275820960225	08060903	315	78	384	4	3	TRUE	165.275820960225	1	0	0	2	4	0	57	57	EINF2C EPRI	TRUE	(140,1.2e+03]	(140,350]	(140,350]	TRUE	TRUE	TRUE
1084	3	0	0	Public Secondary 12-16+	1.65275820960225	08060915	315	78	487	2	0	FALSE	165.275820960225	4	3	0	2	5	5	6	0	ESO BATX	TRUE	(140,1.2e+03]	(140,350]	(140,350]	FALSE	FALSE	FALSE
1085	0	0	0	Public Primary 3-12	1.02011075488196	08060927	359	78	451	0	0	FALSE	102.011075488196	0	0	0	0	0	0	0	0	EINF2C EPRI	FALSE	[0,140]	[0,140]	(14,140]	FALSE	FALSE	FALSE
1086	2	1	0	Public Primary 3-12	2.85508007351011	08060939	285	78	467	1	1	TRUE	285.508007351011	2	2	0	0	3	0	0	0	EINF2C EPRI	TRUE	(140,1.2e+03]	(140,350]	(140,350]	TRUE	TRUE	FALSE
1087	0	0	0	Public Primary 3-12	1.65275820960225	08060940	315	78	359	0	0	FALSE	165.275820960225	0	0	0	0	0	0	0	0	EINF2C EPRI	FALSE	(140,1.2e+03]	(140,350]	(140,350]	FALSE	FALSE	FALSE
1088	0	0	0	Public Primary 3-12	1.65275820960225	08060952	315	78	220	0	0	FALSE	165.275820960225	0	0	0	0	0	0	2	0	EINF2C EPRI	FALSE	(140,1.2e+03]	(140,350]	(140,350]	FALSE	FALSE	FALSE
1089	3	9	0	Public Primary 3-12	7.11624797019773	08060964	144	67	491	10	9	TRUE	711.624797019773	4	0	3	1	10	0	94	27	EINF2C EPRI	TRUE	(140,1.2e+03]	(350,1.2e+03]	(350,1.2e+03]	TRUE	TRUE	FALSE
1090	1	0	0	Public Secondary 12-16+	2.00803212851406	08060976	212	67	315	0	0	FALSE	200.803212851406	1	1	0	0	1	0	0	0	ESO BATX	TRUE	(140,1.2e+03]	(140,350]	(140,350]	FALSE	FALSE	FALSE
1091	0	1	0	Public Primary 3-12	1.8821233139312	08060988	348	78	392	1	1	TRUE	188.21233139312	0	0	0	0	1	25	2	0	EINF2C EPRI	FALSE	(140,1.2e+03]	(140,350]	(140,350]	TRUE	TRUE	FALSE
1092	1	3	0	Public Primary 3-12	0.673206385843431	08060991	355	78	434	3	3	TRUE	67.3206385843431	1	0	1	0	3	0	0	15	EINF2C EPRI	TRUE	[0,140]	[0,140]	(14,140]	TRUE	TRUE	FALSE
1093	0	0	0	Public Primary 3-12	0.784190715181932	08061002	393	78	289	0	0	FALSE	78.4190715181932	0	0	0	0	0	0	0	0	EINF2C EPRI	FALSE	[0,140]	[0,140]	(14,140]	FALSE	FALSE	FALSE
1094	0	0	0	Public Secondary 12-16+	0.868844042494372	08061014	235	78	453	0	0	FALSE	86.8844042494372	0	0	0	0	0	0	0	0	ESO BATX	FALSE	[0,140]	[0,140]	(14,140]	FALSE	FALSE	FALSE
1095	0	0	0	Public Primary 3-12	0.787759430389335	08061026	164	78	282	0	0	FALSE	78.7759430389335	0	0	0	0	0	0	0	0	EINF2C EPRI	FALSE	[0,140]	[0,140]	(14,140]	FALSE	FALSE	FALSE
1096	1	0	0	Public Secondary 12-16+	0.787759430389335	08061038	164	78	549	0	0	FALSE	78.7759430389335	3	1	0	0	1	5	3	6	ESO BATX	TRUE	[0,140]	[0,140]	(14,140]	FALSE	FALSE	FALSE
1097	0	0	0	Public Primary 3-12	0.666389004581424	08061041	317	78	528	0	0	FALSE	66.6389004581424	0	0	0	0	0	0	0	0	EINF2C EPRI	FALSE	[0,140]	[0,140]	(14,140]	FALSE	FALSE	FALSE
1098	0	2	0	Public Primary 3-12	0.990793873591215	08061051	316	78	403	2	2	TRUE	99.0793873591215	0	0	0	0	2	0	0	0	EINF2C EPRI	FALSE	[0,140]	[0,140]	(14,140]	TRUE	TRUE	FALSE
1099	0	2	0	Public Primary 3-12	0.914760914760915	08061063	361	78	207	3	2	TRUE	91.4760914760915	0	0	0	1	3	0	27	27	EINF2C EPRI	FALSE	[0,140]	[0,140]	(14,140]	TRUE	TRUE	FALSE
1100	0	3	0	Public Primary 3-12	1.84584684459965	08061087	319	78	493	3	3	TRUE	184.584684459965	0	0	0	0	3	4	0	0	EINF2C EPRI	FALSE	(140,1.2e+03]	(140,350]	(140,350]	TRUE	TRUE	FALSE
1101	1	0	0	Public Secondary 12-16+	0.432822362488729	08061099	143	64	561	0	0	FALSE	43.2822362488729	1	1	0	0	1	0	0	0	ESO BATX	TRUE	[0,140]	[0,140]	(14,140]	FALSE	FALSE	FALSE
1102	0	0	0	Public Primary 3-12	1.90799236803053	08061105	335	78	305	0	0	FALSE	190.799236803053	0	0	0	0	0	0	0	0	EINF2C EPRI	FALSE	(140,1.2e+03]	(140,350]	(140,350]	FALSE	FALSE	FALSE
1103	0	0	0	Public Secondary 12-16+	1.28857239742286	08061117	362	78	207	1	0	FALSE	128.857239742286	0	0	0	1	1	0	27	0	ESO	FALSE	[0,140]	[0,140]	(14,140]	FALSE	FALSE	FALSE
1104	0	0	0	Public Secondary 12-16+	1.02163680811472	08061129	360	78	571	0	0	FALSE	102.163680811472	0	0	0	0	0	0	0	0	ESO BATX	FALSE	[0,140]	[0,140]	(14,140]	FALSE	FALSE	FALSE
1105	1	0	0	Public Primary 3-12	1.2746198901399	08061142	320	78	456	0	0	FALSE	127.46198901399	1	0	1	0	0	0	0	28	EINF2C EPRI	TRUE	[0,140]	[0,140]	(14,140]	FALSE	FALSE	FALSE
1106	2	2	0	Public Primary 3-12	3.39453405683986	08061154	310	78	469	2	2	TRUE	339.453405683986	2	1	1	0	3	0	0	53	EINF2C EPRI	TRUE	(140,1.2e+03]	(140,350]	(140,350]	TRUE	TRUE	FALSE
1107	1	0	0	Public Primary 3-12	2.64468909527031	08061166	194	78	461	0	0	FALSE	264.468909527031	1	0	1	0	0	2	17	26	EINF2C EPRI	TRUE	(140,1.2e+03]	(140,350]	(140,350]	FALSE	FALSE	FALSE
1108	0	0	0	Public Primary 3-12	1.62847945464874	08061178	390	78	491	0	0	FALSE	162.847945464874	0	0	0	0	0	0	0	0	EINF2C EPRI	FALSE	(140,1.2e+03]	(140,350]	(140,350]	FALSE	FALSE	FALSE
1109	1	0	0	Public Primary 3-12	2.12222440558066	08061181	230	78	281	0	0	FALSE	212.222440558066	2	1	0	0	1	0	0	22	EINF2C EPRI	TRUE	(140,1.2e+03]	(140,350]	(140,350]	FALSE	FALSE	FALSE
1110	1	0	0	Public Primary 3-12	3.64176885916016	08061191	098	67	242	0	0	FALSE	364.176885916016	1	1	0	0	1	0	4	2	EINF2C EPRI	TRUE	(140,1.2e+03]	(350,1.2e+03]	(350,1.2e+03]	FALSE	FALSE	FALSE
1111	0	1	0	Public Secondary 12-16+	3.64176885916016	08061208	098	67	513	1	1	TRUE	364.176885916016	0	0	0	0	1	0	0	0	ESO BATX	FALSE	(140,1.2e+03]	(350,1.2e+03]	(350,1.2e+03]	TRUE	TRUE	FALSE
1112	3	0	0	Public Primary 3-12	1.80901925313348	08061348	282	78	420	0	0	FALSE	180.901925313348	5	0	3	0	0	0	0	33	EINF2C EPRI	TRUE	(140,1.2e+03]	(140,350]	(140,350]	FALSE	FALSE	FALSE
1113	0	0	0	Public Secondary 12-16+	0.895128615848488	08061361	374	78	232	0	0	FALSE	89.5128615848488	0	0	0	0	0	3	3	3	ESO	FALSE	[0,140]	[0,140]	(14,140]	FALSE	FALSE	FALSE
1114	0	0	0	Public Primary 3-12	0.810372771474878	08061521	211	67	51	0	0	FALSE	81.0372771474878	0	0	0	0	0	0	0	0	EINF2C EPRI	FALSE	[0,140]	[0,140]	(14,140]	FALSE	FALSE	FALSE
1115	0	1	0	Public Primary 3-12	1.34165548620428	08061543	392	78	425	1	1	TRUE	134.165548620428	0	0	0	0	1	19	19	0	EINF2C EPRI	FALSE	[0,140]	[0,140]	(14,140]	TRUE	TRUE	FALSE
1116	0	1	0	Public Primary 3-12	1.58858919759346	08061609	149	78	566	3	1	TRUE	158.858919759346	1	0	0	2	3	0	0	20	EINF2C EPRI	TRUE	(140,1.2e+03]	(140,350]	(140,350]	TRUE	TRUE	FALSE
1117	0	0	0	Public Primary 3-12	0.567783307170769	08061610	160	78	451	0	0	FALSE	56.7783307170769	0	0	0	0	0	0	0	0	EINF2C EPRI	FALSE	[0,140]	[0,140]	(14,140]	FALSE	FALSE	FALSE
1118	2	0	0	Public Primary 3-12	0.895128615848488	08061622	374	78	231	0	0	FALSE	89.5128615848488	2	2	0	0	2	0	0	0	EINF2C EPRI	TRUE	[0,140]	[0,140]	(14,140]	FALSE	FALSE	FALSE
1119	1	1	0	Public Primary 3-12	1.31053419870195	08061762	353	78	336	1	1	TRUE	131.053419870195	1	0	1	0	1	13	9	21	EINF2C EPRI	TRUE	[0,140]	[0,140]	(14,140]	TRUE	TRUE	FALSE
1120	11	2	0	Public Primary 3-12	4.37166302361415	08061774	248	78	453	2	2	TRUE	437.166302361415	12	8	3	0	10	51	51	27	EINF2C EPRI	TRUE	(140,1.2e+03]	(350,1.2e+03]	(350,1.2e+03]	TRUE	TRUE	FALSE
1121	0	1	0	Public Primary 3-12	0.762456635278868	08062614	097	78	228	3	1	TRUE	76.2456635278868	0	0	0	2	3	19	39	0	EINF2C EPRI	FALSE	[0,140]	[0,140]	(14,140]	TRUE	TRUE	FALSE
1122	0	1	0	Public Primary 3-12	1.54198791414878	08062626	105	78	248	1	1	TRUE	154.198791414878	0	0	0	0	1	0	0	0	EINF2C EPRI	FALSE	(140,1.2e+03]	(140,350]	(140,350]	TRUE	TRUE	FALSE
1123	0	0	0	Public Primary 3-12	1.29206554296118	08062638	190	78	338	0	0	FALSE	129.206554296118	0	0	0	0	0	0	0	0	EINF2C EPRI	FALSE	[0,140]	[0,140]	(14,140]	FALSE	FALSE	FALSE
1124	0	1	0	Public Primary 3-12	1.62847945464874	08062641	390	78	484	2	1	TRUE	162.847945464874	0	0	0	1	2	0	0	0	EINF2C EPRI	FALSE	(140,1.2e+03]	(140,350]	(140,350]	TRUE	TRUE	FALSE
1125	0	0	0	Public Primary 3-12	2.34962406015038	08062675	073	78	474	0	0	FALSE	234.962406015038	4	0	0	0	0	0	0	72	EINF2C EPRI	TRUE	(140,1.2e+03]	(140,350]	(140,350]	FALSE	FALSE	FALSE
1126	2	2	0	Public Primary 3-12	3.32095522748543	08062687	250	78	470	2	2	TRUE	332.095522748543	2	2	0	0	4	34	0	0	EINF2C EPRI	TRUE	(140,1.2e+03]	(140,350]	(140,350]	TRUE	TRUE	FALSE
1127	0	0	1	Public Primary 3-12	0.559103080952241	08062705	176	78	119	1	1	FALSE	55.9103080952241	0	0	0	1	1	0	13	0	EINF2C EPRI	FALSE	[0,140]	[0,140]	(14,140]	TRUE	FALSE	TRUE
1128	19	0	0	Public Secondary 12-16+	1.31053419870195	08062717	353	78	313	1	0	FALSE	131.053419870195	21	4	15	1	5	0	0	25	ESO BATX	TRUE	[0,140]	[0,140]	(14,140]	FALSE	FALSE	FALSE
1129	1	0	0	Public Secondary 12-16+	1.90219912777211	08062729	095	78	623	0	0	FALSE	190.219912777211	1	0	1	0	0	0	0	1	ESO CFPM CFPS IFE	TRUE	(140,1.2e+03]	(140,350]	(140,350]	FALSE	FALSE	FALSE
1130	0	0	0	Public Secondary 12-16+	2.64729075137997	08062730	010	78	214	1	0	FALSE	264.729075137997	0	0	0	1	1	0	60	0	ESO	FALSE	(140,1.2e+03]	(140,350]	(140,350]	FALSE	FALSE	FALSE
1131	0	0	0	Public Primary 3-12	0.333319445023124	08062742	168	78	248	0	0	FALSE	33.3319445023124	0	0	0	0	0	0	0	0	EINF2C EPRI	FALSE	[0,140]	[0,140]	(14,140]	FALSE	FALSE	FALSE
1132	0	0	0	Public Primary 3-12	1.02163680811472	08062754	360	78	397	0	0	FALSE	102.163680811472	1	0	0	0	0	0	0	0	EINF2C EPRI	TRUE	[0,140]	[0,140]	(14,140]	FALSE	FALSE	FALSE
1133	0	1	0	Public Primary 3-12	2.07293666026871	08062778	215	67	426	2	1	TRUE	207.293666026871	0	0	0	1	2	4	31	1	EINF2C EPRI	FALSE	(140,1.2e+03]	(140,350]	(140,350]	TRUE	TRUE	FALSE
1134	0	1	0	Public Primary 3-12	0.648964361040506	08062781	394	78	395	2	1	TRUE	64.8964361040506	0	0	0	1	2	0	0	0	EINF2C EPRI	FALSE	[0,140]	[0,140]	(14,140]	TRUE	TRUE	FALSE
1135	1	1	0	Public Secondary 12-16+	2.01719417895394	08062791	376	78	480	1	1	TRUE	201.719417895394	1	0	1	0	1	2	2	4	ESO BATX	TRUE	(140,1.2e+03]	(140,350]	(140,350]	TRUE	TRUE	FALSE
1136	1	0	0	Public Secondary 12-16+	1.90799236803053	08062808	335	78	509	0	0	FALSE	190.799236803053	1	1	0	0	1	0	0	0	ESO BATX	TRUE	(140,1.2e+03]	(140,350]	(140,350]	FALSE	FALSE	FALSE
1137	0	0	0	Public Primary 3-12	1.17878192534381	08062811	207	78	210	0	0	FALSE	117.878192534381	0	0	0	0	0	0	0	0	EINF2C EPRI	FALSE	[0,140]	[0,140]	(14,140]	FALSE	FALSE	FALSE
1138	0	0	0	Public Primary 3-12	0.868844042494372	08062833	235	78	204	0	0	FALSE	86.8844042494372	0	0	0	0	0	0	0	0	EINF2C EPRI	FALSE	[0,140]	[0,140]	(14,140]	FALSE	FALSE	FALSE
1139	1	0	0	Public Secondary 12-16+	1.84584684459965	08062857	319	78	312	0	0	FALSE	184.584684459965	1	1	0	0	1	0	0	0	ESO	TRUE	(140,1.2e+03]	(140,350]	(140,350]	FALSE	FALSE	FALSE
1140	0	0	0	Public Primary 3-12	1.34823886298523	08062869	336	64	297	0	0	FALSE	134.823886298523	0	0	0	0	0	0	0	0	EINF2C EPRI	FALSE	[0,140]	[0,140]	(14,140]	FALSE	FALSE	FALSE
1141	3	2	0	Public Secondary 12-16+	3.92492130727082	08062870	351	67	392	3	2	TRUE	392.492130727082	3	1	2	1	4	0	22	20	ESO BATX	TRUE	(140,1.2e+03]	(350,1.2e+03]	(350,1.2e+03]	TRUE	TRUE	FALSE
1142	0	0	0	Public Primary 3-12	0.982835480360841	08062924	366	78	262	0	0	FALSE	98.2835480360841	0	0	0	0	0	0	0	0	EINF2C EPRI	FALSE	[0,140]	[0,140]	(14,140]	FALSE	FALSE	FALSE
1143	1	0	0	Public Primary 3-12	2.5521054870268	08062948	401	78	631	0	0	FALSE	255.21054870268	1	1	0	0	1	0	0	26	EINF2C EPRI	TRUE	(140,1.2e+03]	(140,350]	(140,350]	FALSE	FALSE	FALSE
1144	0	0	0	Public Primary 3-12	1.51928320997273	08063072	031	78	482	0	0	FALSE	151.928320997273	0	0	0	0	0	0	0	19	EINF2C EPRI	FALSE	(140,1.2e+03]	(140,350]	(140,350]	FALSE	FALSE	FALSE
1145	1	3	0	Public Secondary 12-16+	2.28300077622026	08063229	203	78	569	3	3	TRUE	228.300077622026	1	0	1	0	3	0	0	50	ESO BATX	TRUE	(140,1.2e+03]	(140,350]	(140,350]	TRUE	TRUE	FALSE
1146	0	0	0	Public Primary 3-12	1.34978066064265	08063394	210	78	438	0	0	FALSE	134.978066064265	0	0	0	0	0	0	0	0	EINF2C EPRI	FALSE	[0,140]	[0,140]	(14,140]	FALSE	FALSE	FALSE
1147	0	0	0	Public Primary 3-12	0.730585757875285	08063710	261	78	271	0	0	FALSE	73.0585757875285	0	0	0	0	0	0	0	5	EINF2C EPRI	FALSE	[0,140]	[0,140]	(14,140]	FALSE	FALSE	FALSE
1148	0	0	0	Public Primary 3-12	0.333319445023124	08063734	168	78	439	0	0	FALSE	33.3319445023124	0	0	0	0	0	0	0	0	EINF2C EPRI	FALSE	[0,140]	[0,140]	(14,140]	FALSE	FALSE	FALSE
1149	2	0	0	Public Primary 3-12	0.85613384225734	08063758	201	78	439	0	0	FALSE	85.613384225734	2	1	1	0	1	0	0	44	EINF2C EPRI	TRUE	[0,140]	[0,140]	(14,140]	FALSE	FALSE	FALSE
1150	0	0	0	Public Primary 3-12	1.904026759295	08063761	202	78	226	0	0	FALSE	190.4026759295	0	0	0	0	0	0	0	0	EINF2C EPRI	FALSE	(140,1.2e+03]	(140,350]	(140,350]	FALSE	FALSE	FALSE
1151	0	0	0	Public Primary 3-12	2.28300077622026	08063771	203	78	381	0	0	FALSE	228.300077622026	0	0	0	0	0	0	0	0	EINF2C EPRI	FALSE	(140,1.2e+03]	(140,350]	(140,350]	FALSE	FALSE	FALSE
1152	0	1	0	Public Primary 3-12	2.5521054870268	08063783	401	78	250	1	1	TRUE	255.21054870268	0	0	0	0	1	17	0	0	EINF2C EPRI	FALSE	(140,1.2e+03]	(140,350]	(140,350]	TRUE	TRUE	FALSE
1153	0	0	0	Public Primary 3-12	1.10803324099723	08063795	269	67	226	1	0	FALSE	110.803324099723	0	0	0	1	1	2	21	0	EINF2C EPRI	FALSE	[0,140]	[0,140]	(14,140]	FALSE	FALSE	FALSE
1154	1	0	0	Public Secondary 12-16+	0.469687116121107	08063801	115	78	339	0	0	FALSE	46.9687116121107	1	0	1	0	0	0	0	42	ESO	TRUE	[0,140]	[0,140]	(14,140]	FALSE	FALSE	FALSE
1155	0	0	0	Public Secondary 12-16+	0.333319445023124	08063813	168	78	488	0	0	FALSE	33.3319445023124	0	0	0	0	0	0	6	6	ESO BATX	FALSE	[0,140]	[0,140]	(14,140]	FALSE	FALSE	FALSE
1156	11	1	0	Public Secondary 12-16+	3.50603817686015	08063837	238	67	329	5	1	TRUE	350.603817686015	11	9	2	4	14	40	70	4	ESO	TRUE	(140,1.2e+03]	(350,1.2e+03]	(350,1.2e+03]	TRUE	TRUE	FALSE
1157	0	0	0	Public Primary 3-12	0.810372771474878	08063862	211	67	209	0	0	FALSE	81.0372771474878	0	0	0	0	0	0	0	0	EINF2C EPRI	FALSE	[0,140]	[0,140]	(14,140]	FALSE	FALSE	FALSE
1158	0	0	0	Public Primary 3-12	1.38733497426717	08063874	155	78	451	1	0	FALSE	138.733497426717	0	0	0	1	1	0	0	0	EINF2C EPRI	FALSE	[0,140]	[0,140]	(14,140]	FALSE	FALSE	FALSE
1159	1	0	0	Public Primary 3-12	0.559103080952241	08063886	176	78	237	0	0	FALSE	55.9103080952241	1	0	1	0	0	0	0	16	EINF2C EPRI	TRUE	[0,140]	[0,140]	(14,140]	FALSE	FALSE	FALSE
1160	8	2	0	Public Primary 3-12	1.42663043478261	08063898	147	67	494	2	2	TRUE	142.663043478261	10	8	0	0	10	18	18	18	EINF2C EPRI	TRUE	(140,1.2e+03]	(140,350]	(140,350]	TRUE	TRUE	FALSE
1161	1	0	0	Public Secondary 12-16+	0.784190715181932	08063904	393	78	469	0	0	FALSE	78.4190715181932	1	0	1	0	0	0	0	0	ESO BATX	TRUE	[0,140]	[0,140]	(14,140]	FALSE	FALSE	FALSE
1162	0	0	0	Public Primary 3-12	1.16735646821607	08063916	175	78	231	0	0	FALSE	116.735646821607	0	0	0	0	0	0	0	0	EINF2C EPRI	FALSE	[0,140]	[0,140]	(14,140]	FALSE	FALSE	FALSE
1163	0	0	0	Public Primary 3-12	3.92492130727082	08063928	351	67	38	0	0	FALSE	392.492130727082	0	0	0	0	0	0	0	0	EINF2C EPRI	FALSE	(140,1.2e+03]	(350,1.2e+03]	(350,1.2e+03]	FALSE	FALSE	FALSE
1164	0	0	0	Public Primary 3-12	1.34823886298523	08063931	336	64	113	0	0	FALSE	134.823886298523	0	0	0	0	0	0	0	0	EINF2C EPRI	FALSE	[0,140]	[0,140]	(14,140]	FALSE	FALSE	FALSE
1165	0	0	0	Public Primary 3-12	2.54482359745518	08063965	369	78	213	0	0	FALSE	254.482359745518	0	0	0	0	0	0	0	0	EINF2C EPRI	FALSE	(140,1.2e+03]	(140,350]	(140,350]	FALSE	FALSE	FALSE
1166	1	0	0	Public Secondary 12-16+	2.54482359745518	08064003	369	78	370	0	0	FALSE	254.482359745518	1	1	0	0	1	0	0	0	ESO CFPM	TRUE	(140,1.2e+03]	(140,350]	(140,350]	FALSE	FALSE	FALSE
1167	0	0	0	Public Primary 3-12	0.762456635278868	08064027	097	78	373	0	0	FALSE	76.2456635278868	0	0	0	0	0	0	0	0	EINF2C EPRI	FALSE	[0,140]	[0,140]	(14,140]	FALSE	FALSE	FALSE
1168	0	0	0	Public Primary 3-12	1.20831319478009	08064076	378	78	452	0	0	FALSE	120.831319478009	0	0	0	0	0	0	0	0	EINF2C EPRI	FALSE	[0,140]	[0,140]	(14,140]	FALSE	FALSE	FALSE
1169	2	0	0	Public Primary 3-12	1.89823793999917	08064088	345	78	465	0	0	FALSE	189.823793999917	2	1	1	0	1	0	0	24	EINF2C EPRI	TRUE	(140,1.2e+03]	(140,350]	(140,350]	FALSE	FALSE	FALSE
1170	2	1	0	Public Primary 3-12	1.62847945464874	08064118	390	78	471	2	1	TRUE	162.847945464874	2	1	1	1	3	0	17	17	EINF2C EPRI	TRUE	(140,1.2e+03]	(140,350]	(140,350]	TRUE	TRUE	FALSE
1171	0	0	0	Public Primary 3-12	2.12222440558066	08064131	230	78	267	0	0	FALSE	212.222440558066	0	0	0	0	0	0	0	0	EINF2C EPRI	FALSE	(140,1.2e+03]	(140,350]	(140,350]	FALSE	FALSE	FALSE
1172	1	5	0	Public Primary 3-12	2.284626368396	08064143	251	78	625	6	5	TRUE	228.4626368396	3	1	0	1	7	80	13	16	EINF2C EPRI	TRUE	(140,1.2e+03]	(140,350]	(140,350]	TRUE	TRUE	FALSE
1173	0	2	0	Public Secondary 12-16+	2.34962406015038	08064155	073	78	535	2	2	TRUE	234.962406015038	0	0	0	0	2	0	0	0	ESO BATX	FALSE	(140,1.2e+03]	(140,350]	(140,350]	TRUE	TRUE	FALSE
1174	5	2	0	Public Primary 3-12	1.26858056865503	08064167	071	78	473	4	2	TRUE	126.858056865503	5	2	3	2	6	0	20	21	EINF2C EPRI	TRUE	[0,140]	[0,140]	(14,140]	TRUE	TRUE	FALSE
1175	1	0	0	Public Primary 3-12	1.26858056865503	08064179	071	78	471	0	0	FALSE	126.858056865503	1	1	0	0	1	1	0	0	EINF2C EPRI	TRUE	[0,140]	[0,140]	(14,140]	FALSE	FALSE	FALSE
1176	0	2	0	Public Primary 3-12	1.34823886298523	08064222	336	64	384	4	2	TRUE	134.823886298523	0	0	0	2	4	0	66	0	EINF2C EPRI	FALSE	[0,140]	[0,140]	(14,140]	TRUE	TRUE	FALSE
1177	1	0	0	Public Primary 3-12	0.646860416762926	08064738	398	78	481	0	0	FALSE	64.6860416762926	1	0	1	0	0	0	0	0	EINF2C EPRI	TRUE	[0,140]	[0,140]	(14,140]	FALSE	FALSE	FALSE
1178	1	0	0	Public Primary 3-12	1.62723194652124	08064741	148	67	483	0	0	FALSE	162.723194652124	1	1	0	0	1	0	0	17	EINF2C EPRI	TRUE	(140,1.2e+03]	(140,350]	(140,350]	FALSE	FALSE	FALSE
1179	0	0	0	Public Primary 3-12	1.02011075488196	08064751	359	78	303	0	0	FALSE	102.011075488196	0	0	0	0	0	0	0	0	EINF2C EPRI	FALSE	[0,140]	[0,140]	(14,140]	FALSE	FALSE	FALSE
1180	0	1	0	Public Primary 3-12	4.4806517311609	08064787	377	67	232	3	1	TRUE	448.06517311609	0	0	0	2	3	21	23	4	EINF2C EPRI	FALSE	(140,1.2e+03]	(350,1.2e+03]	(350,1.2e+03]	TRUE	TRUE	FALSE
1181	0	0	0	Public Primary 3-12	3.09997416688194	08064805	284	78	413	4	0	FALSE	309.997416688194	0	0	0	4	4	0	35	17	EINF2C EPRI	FALSE	(140,1.2e+03]	(140,350]	(140,350]	FALSE	FALSE	FALSE
1182	0	2	0	Public Primary 3-12	2.85508007351011	08064817	285	78	491	2	2	TRUE	285.508007351011	0	0	0	0	2	2	3	1	EINF2C EPRI	FALSE	(140,1.2e+03]	(140,350]	(140,350]	TRUE	TRUE	FALSE
1183	0	0	0	Public Primary 3-12	3.22867059488256	08064829	102	67	57	0	0	FALSE	322.867059488256	0	0	0	0	0	0	0	0	EINF2C EPRI	FALSE	(140,1.2e+03]	(140,350]	(140,350]	FALSE	FALSE	FALSE
1184	0	1	0	Public Secondary 12-16+	2.92533432392273	08064830	082	67	237	1	1	TRUE	292.533432392273	0	0	0	0	1	0	0	4	ESO	FALSE	(140,1.2e+03]	(140,350]	(140,350]	TRUE	TRUE	FALSE
1185	0	0	0	Public Primary 3-12	1.36636910184004	08064854	108	78	479	2	0	FALSE	136.636910184004	0	0	0	2	2	0	2	0	EINF2C EPRI	FALSE	[0,140]	[0,140]	(14,140]	FALSE	FALSE	FALSE
1186	0	0	0	Public Primary 3-12	0.925384765244496	08064866	372	67	461	0	0	FALSE	92.5384765244496	1	0	0	0	0	0	0	0	EINF2C EPRI	TRUE	[0,140]	[0,140]	(14,140]	FALSE	FALSE	FALSE
1187	0	0	0	Public Primary 3-12	0.730585757875285	08064881	261	78	323	0	0	FALSE	73.0585757875285	0	0	0	0	0	0	0	0	EINF2C EPRI	FALSE	[0,140]	[0,140]	(14,140]	FALSE	FALSE	FALSE
1188	0	0	0	Public Secondary 12-16+	2.02282907094351	08064908	373	78	230	0	0	FALSE	202.282907094351	0	0	0	0	0	0	0	0	ESO	FALSE	(140,1.2e+03]	(140,350]	(140,350]	FALSE	FALSE	FALSE
1189	3	0	0	Public Secondary 12-16+	1.0738255033557	08064911	365	78	346	0	0	FALSE	107.38255033557	3	1	2	0	1	0	0	44	ESO BATX	TRUE	[0,140]	[0,140]	(14,140]	FALSE	FALSE	FALSE
1190	0	0	0	Public Secondary 12-16+	0.85613384225734	08064921	201	78	370	0	0	FALSE	85.613384225734	0	0	0	0	0	0	0	0	ESO	FALSE	[0,140]	[0,140]	(14,140]	FALSE	FALSE	FALSE
1191	0	0	0	Public Primary 3-12	0.469687116121107	08064945	115	78	199	0	0	FALSE	46.9687116121107	0	0	0	0	0	0	0	0	EINF2C EPRI	FALSE	[0,140]	[0,140]	(14,140]	FALSE	FALSE	FALSE
1192	0	0	0	Public Secondary 12-16+	0.646860416762926	08064970	398	78	453	0	0	FALSE	64.6860416762926	0	0	0	0	0	0	0	0	ESO BATX	FALSE	[0,140]	[0,140]	(14,140]	FALSE	FALSE	FALSE
1193	0	0	0	Public Primary 3-12	1.77113057168159	08064982	159	67	42	0	0	FALSE	177.113057168159	0	0	0	0	0	0	0	0	EINF2C EPRI	FALSE	(140,1.2e+03]	(140,350]	(140,350]	FALSE	FALSE	FALSE
1194	0	0	0	Public Primary 3-12	1.38733497426717	08064994	155	78	485	0	0	FALSE	138.733497426717	0	0	0	0	0	0	0	0	EINF2C EPRI	FALSE	[0,140]	[0,140]	(14,140]	FALSE	FALSE	FALSE
1195	0	0	0	Public Primary 3-12	1.28725616397663	08065007	325	64	229	0	0	FALSE	128.725616397663	1	0	0	0	0	0	0	17	EINF2C EPRI	TRUE	[0,140]	[0,140]	(14,140]	FALSE	FALSE	FALSE
1196	0	0	0	Public Secondary 12-16+	0.192141416082237	08065019	337	67	178	0	0	FALSE	19.2141416082237	0	0	0	0	0	0	0	0	ESO	FALSE	[0,140]	[0,140]	(14,140]	FALSE	FALSE	FALSE
1197	0	0	0	Public Primary 3-12	1.65275820960225	08065238	315	78	428	0	0	FALSE	165.275820960225	0	0	0	0	0	0	0	0	EINF2C EPRI	FALSE	(140,1.2e+03]	(140,350]	(140,350]	FALSE	FALSE	FALSE
1198	0	0	0	Public Primary 3-12	0.810372771474878	08065251	211	67	194	0	0	FALSE	81.0372771474878	0	0	0	0	0	0	0	0	EINF2C EPRI	FALSE	[0,140]	[0,140]	(14,140]	FALSE	FALSE	FALSE
1199	0	0	0	Public Primary 3-12	1.56107714322883	08065263	219	67	311	0	0	FALSE	156.107714322883	2	0	0	0	0	0	0	18	EINF2C EPRI	TRUE	(140,1.2e+03]	(140,350]	(140,350]	FALSE	FALSE	FALSE
1200	0	1	0	Public Primary 3-12	0.990793873591215	08065275	316	78	461	1	1	TRUE	99.0793873591215	0	0	0	0	1	26	0	0	EINF2C EPRI	FALSE	[0,140]	[0,140]	(14,140]	TRUE	TRUE	FALSE
1201	1	0	0	Public Primary 3-12	1.38733497426717	08065287	155	78	463	0	0	FALSE	138.733497426717	1	1	0	0	1	0	1	2	EINF2C EPRI	TRUE	[0,140]	[0,140]	(14,140]	FALSE	FALSE	FALSE
1202	0	0	0	Public Primary 3-12	0.966914701307437	08065299	089	78	243	1	0	FALSE	96.6914701307437	0	0	0	1	1	0	13	0	EINF2C EPRI	FALSE	[0,140]	[0,140]	(14,140]	FALSE	FALSE	FALSE
1203	0	0	0	Public Primary 3-12	1.17878192534381	08065305	207	78	231	0	0	FALSE	117.878192534381	0	0	0	0	0	0	0	0	EINF2C EPRI	FALSE	[0,140]	[0,140]	(14,140]	FALSE	FALSE	FALSE
1204	0	0	0	Public Secondary 12-16+	0.559103080952241	08065329	176	78	392	0	0	FALSE	55.9103080952241	0	0	0	0	0	0	0	0	ESO BATX	FALSE	[0,140]	[0,140]	(14,140]	FALSE	FALSE	FALSE
1205	0	1	2	Public Secondary 12-16+	1.62723194652124	08065330	148	67	591	1	3	TRUE	162.723194652124	0	0	0	0	1	0	17	0	ESO BATX	FALSE	(140,1.2e+03]	(140,350]	(140,350]	TRUE	TRUE	TRUE
1206	2	0	0	Public Secondary 12-16+	0.648964361040506	08065342	394	78	207	0	0	FALSE	64.8964361040506	2	1	1	0	1	0	0	18	ESO	TRUE	[0,140]	[0,140]	(14,140]	FALSE	FALSE	FALSE
1207	0	0	0	Public Secondary 12-16+	0.527565286204168	08065354	380	78	507	0	0	FALSE	52.7565286204168	0	0	0	0	0	0	0	0	ESO BATX	FALSE	[0,140]	[0,140]	(14,140]	FALSE	FALSE	FALSE
1208	1	1	0	Public Secondary 12-16+	1.28725616397663	08065366	325	64	376	1	1	TRUE	128.725616397663	1	0	1	0	1	5	0	22	ESO BATX	TRUE	[0,140]	[0,140]	(14,140]	TRUE	TRUE	FALSE
1209	0	0	0	Public Secondary 12-16+	2.85508007351011	08065391	285	78	513	1	0	FALSE	285.508007351011	0	0	0	1	1	0	14	14	ESO BATX	FALSE	(140,1.2e+03]	(140,350]	(140,350]	FALSE	FALSE	FALSE
1210	0	0	0	Public Secondary 12-16+	1.65275820960225	08065408	315	78	216	0	0	FALSE	165.275820960225	0	0	0	0	0	3	3	3	ESO BATX	FALSE	(140,1.2e+03]	(140,350]	(140,350]	FALSE	FALSE	FALSE
1211	0	0	0	Public Secondary 12-16+	1.8821233139312	08065411	348	78	480	0	0	FALSE	188.21233139312	0	0	0	0	0	0	0	5	ESO BATX	FALSE	(140,1.2e+03]	(140,350]	(140,350]	FALSE	FALSE	FALSE
1212	1	0	0	Public Secondary 12-16+	0.787759430389335	08065421	164	78	413	0	0	FALSE	78.7759430389335	1	0	1	0	0	0	0	21	ESO CFPM	TRUE	[0,140]	[0,140]	(14,140]	FALSE	FALSE	FALSE
1213	1	0	1	Public Secondary 12-16+	1.16735646821607	08065433	175	78	234	0	1	FALSE	116.735646821607	1	0	1	0	0	0	0	19	ESO	TRUE	[0,140]	[0,140]	(14,140]	TRUE	FALSE	TRUE
1214	0	0	0	Public Secondary 12-16+	1.17878192534381	08065469	207	78	216	0	0	FALSE	117.878192534381	0	0	0	0	0	0	0	0	ESO	FALSE	[0,140]	[0,140]	(14,140]	FALSE	FALSE	FALSE
1215	0	0	0	Public Primary 3-12	1.61511749979811	08065482	253	67	40	0	0	FALSE	161.511749979811	0	0	0	0	0	0	0	1	EINF2C EPRI	FALSE	(140,1.2e+03]	(140,350]	(140,350]	FALSE	FALSE	FALSE
1216	0	1	0	Public Primary 3-12	2.284626368396	08065512	251	78	462	3	1	TRUE	228.4626368396	0	0	0	2	3	17	0	0	EINF2C EPRI	FALSE	(140,1.2e+03]	(140,350]	(140,350]	TRUE	TRUE	FALSE
1217	1	1	0	Public Primary 3-12	4.37166302361415	08066048	248	78	503	2	1	TRUE	437.166302361415	1	1	0	1	3	19	9	4	EINF2C EPRI	TRUE	(140,1.2e+03]	(350,1.2e+03]	(350,1.2e+03]	TRUE	TRUE	FALSE
1218	0	0	0	Public Secondary 12-16+	2.07293666026871	08066322	215	67	262	0	0	FALSE	207.293666026871	0	0	0	0	0	0	0	0	ESO	FALSE	(140,1.2e+03]	(140,350]	(140,350]	FALSE	FALSE	FALSE
1219	0	0	0	Public Primary 3-12	0.810372771474878	08066334	211	67	224	0	0	FALSE	81.0372771474878	0	0	0	0	0	0	0	0	EINF2C EPRI	FALSE	[0,140]	[0,140]	(14,140]	FALSE	FALSE	FALSE
1220	0	0	0	Public Primary 3-12	2.85508007351011	08066413	285	78	250	0	0	FALSE	285.508007351011	0	0	0	0	0	4	3	2	EINF2C EPRI	FALSE	(140,1.2e+03]	(140,350]	(140,350]	FALSE	FALSE	FALSE
1221	3	0	0	Public Secondary 12-16+	4.37166302361415	08066437	248	78	622	2	0	FALSE	437.166302361415	3	1	2	2	3	19	20	72	ESO BATX	TRUE	(140,1.2e+03]	(350,1.2e+03]	(350,1.2e+03]	FALSE	FALSE	FALSE
1222	3	1	0	Public Primary 3-12	1.54387996333285	08066462	029	78	480	1	1	TRUE	154.387996333285	3	0	3	0	1	21	21	41	EINF2C EPRI	TRUE	(140,1.2e+03]	(140,350]	(140,350]	TRUE	TRUE	FALSE
1223	0	1	0	Public Primary 3-12	1.51871820183765	08066504	048	78	378	1	1	TRUE	151.871820183765	0	0	0	0	1	0	0	1	EINF2C EPRI	FALSE	(140,1.2e+03]	(140,350]	(140,350]	TRUE	TRUE	FALSE
1224	1	1	0	Public Primary 3-12	2.1767522855899	08066516	065	78	490	3	1	TRUE	217.67522855899	1	0	1	2	3	25	25	27	EINF2C EPRI	TRUE	(140,1.2e+03]	(140,350]	(140,350]	TRUE	TRUE	FALSE
1225	2	1	0	Public Secondary 12-16+	1.32155750386797	08066528	395	78	312	2	1	TRUE	132.155750386797	2	1	1	1	3	30	30	60	ESO BATX	TRUE	[0,140]	[0,140]	(14,140]	TRUE	TRUE	FALSE
1226	0	5	0	Public Primary 3-12	1.79020208627397	08066531	072	78	476	7	5	TRUE	179.020208627397	0	0	0	2	7	10	50	0	EINF2C EPRI	FALSE	(140,1.2e+03]	(140,350]	(140,350]	TRUE	TRUE	FALSE
1227	8	1	0	Public Secondary 12-16+	1.26858056865503	08066541	071	78	464	1	1	TRUE	126.858056865503	8	3	5	0	4	35	35	64	ESO	TRUE	[0,140]	[0,140]	(14,140]	TRUE	TRUE	FALSE
1228	0	0	0	Public Secondary 12-16+	1.79020208627397	08066565	072	78	182	0	0	FALSE	179.020208627397	0	0	0	0	0	0	0	0	ESO	FALSE	(140,1.2e+03]	(140,350]	(140,350]	FALSE	FALSE	FALSE
1229	1	0	0	Public Secondary 12-16+	1.66090884932235	08066905	022	78	308	2	0	FALSE	166.090884932235	1	1	0	2	3	0	0	19	ESO BATX	TRUE	(140,1.2e+03]	(140,350]	(140,350]	FALSE	FALSE	FALSE
1230	1	0	0	Public Primary 3-12	2.51655116342096	08067016	290	78	256	0	0	FALSE	251.655116342096	1	1	0	0	1	0	0	23	EINF2C EPRI	TRUE	(140,1.2e+03]	(140,350]	(140,350]	FALSE	FALSE	FALSE
1231	0	0	0	Public Primary 3-12	3.22867059488256	08067041	102	67	185	0	0	FALSE	322.867059488256	0	0	0	0	0	0	0	0	EINF2C EPRI	FALSE	(140,1.2e+03]	(140,350]	(140,350]	FALSE	FALSE	FALSE
1232	1	0	0	Public Primary 3-12	1.90219912777211	08067090	095	78	460	0	0	FALSE	190.219912777211	1	0	1	0	0	0	22	22	EINF2C EPRI	TRUE	(140,1.2e+03]	(140,350]	(140,350]	FALSE	FALSE	FALSE
1233	0	1	0	Public Primary 3-12	0.673206385843431	08067120	355	78	113	1	1	TRUE	67.3206385843431	0	0	0	0	1	18	0	0	EINF2C EPRI	FALSE	[0,140]	[0,140]	(14,140]	TRUE	TRUE	FALSE
1234	0	0	0	Public Primary 3-12	0.490436488474743	08067132	370	78	220	3	0	FALSE	49.0436488474743	0	0	0	3	3	0	75	0	EINF2C EPRI	FALSE	[0,140]	[0,140]	(14,140]	FALSE	FALSE	FALSE
1235	1	0	0	Public Secondary 12-16+	0.730585757875285	08067144	261	78	325	0	0	FALSE	73.0585757875285	1	1	0	0	1	0	0	3	ESO	TRUE	[0,140]	[0,140]	(14,140]	FALSE	FALSE	FALSE
1236	0	0	0	Public Primary 3-12	3.64176885916016	08067181	098	67	96	0	0	FALSE	364.176885916016	0	0	0	0	0	3	1	0	EINF1C EINF2C EPRI	FALSE	(140,1.2e+03]	(350,1.2e+03]	(350,1.2e+03]	FALSE	FALSE	FALSE
1237	0	0	0	Public Primary 3-12	1.88359389715577	08067193	309	78	328	0	0	FALSE	188.359389715577	0	0	0	0	0	0	25	0	EINF2C EPRI	FALSE	(140,1.2e+03]	(140,350]	(140,350]	FALSE	FALSE	FALSE
1238	0	1	0	Public Primary 3-12	1.10436223081171	08067201	363	78	444	1	1	TRUE	110.436223081171	0	0	0	0	1	25	0	0	EINF2C EPRI	FALSE	[0,140]	[0,140]	(14,140]	TRUE	TRUE	FALSE
1239	0	0	0	Public Secondary 12-16+	1.10436223081171	08067211	363	78	239	0	0	FALSE	110.436223081171	0	0	0	0	0	0	0	0	ESO	FALSE	[0,140]	[0,140]	(14,140]	FALSE	FALSE	FALSE
1240	4	2	0	Public Primary 3-12	3.32095522748543	08067235	250	78	460	3	2	TRUE	332.095522748543	4	3	1	1	6	0	22	22	EINF2C EPRI	TRUE	(140,1.2e+03]	(140,350]	(140,350]	TRUE	TRUE	FALSE
1241	1	0	0	Public Primary 3-12	2.284626368396	08067247	251	78	490	0	0	FALSE	228.4626368396	3	0	1	0	0	0	0	44	EINF2C EPRI	TRUE	(140,1.2e+03]	(140,350]	(140,350]	FALSE	FALSE	FALSE
1242	2	1	0	Public Primary 3-12	1.98897539353299	08067430	153	78	488	1	1	TRUE	198.897539353299	2	0	2	0	1	0	0	34	EINF2C EPRI	TRUE	(140,1.2e+03]	(140,350]	(140,350]	TRUE	TRUE	FALSE
1243	0	0	0	Public Primary 3-12	1.2746198901399	08067582	320	78	309	0	0	FALSE	127.46198901399	0	0	0	0	0	0	0	0	EINF2C EPRI	FALSE	[0,140]	[0,140]	(14,140]	FALSE	FALSE	FALSE
1244	0	0	0	Public Primary 3-12	1.3066005857175	08067600	145	67	240	0	0	FALSE	130.66005857175	0	0	0	0	0	0	0	0	EINF2C EPRI	FALSE	[0,140]	[0,140]	(14,140]	FALSE	FALSE	FALSE
1245	0	0	0	Public Secondary 12-16+	1.3066005857175	08067636	145	67	187	0	0	FALSE	130.66005857175	0	0	0	0	0	0	2	2	ESO	FALSE	[0,140]	[0,140]	(14,140]	FALSE	FALSE	FALSE
1246	0	1	0	Public Secondary 12-16+	1.02011075488196	08067648	359	78	240	1	1	TRUE	102.011075488196	0	0	0	0	1	24	23	0	ESO	FALSE	[0,140]	[0,140]	(14,140]	TRUE	TRUE	FALSE
1247	0	0	0	Public Primary 3-12	1.98897539353299	08067661	153	78	449	0	0	FALSE	198.897539353299	0	0	0	0	0	0	0	0	EINF2C EPRI	FALSE	(140,1.2e+03]	(140,350]	(140,350]	FALSE	FALSE	FALSE
1248	0	0	0	Public Secondary 12-16+	1.32155750386797	08067752	395	78	88	0	0	FALSE	132.155750386797	0	0	0	0	0	0	0	0	ESO	FALSE	[0,140]	[0,140]	(14,140]	FALSE	FALSE	FALSE
1249	0	1	0	Public Primary 3-12	1.65322047348234	08067764	069	78	478	1	1	TRUE	165.322047348234	0	0	0	0	1	28	19	0	EINF2C EPRI	FALSE	(140,1.2e+03]	(140,350]	(140,350]	TRUE	TRUE	FALSE
1250	19	4	0	Public Primary 3-12	3.92492130727082	08067818	351	67	463	4	4	TRUE	392.492130727082	20	10	9	0	14	32	32	40	EINF2C EPRI	TRUE	(140,1.2e+03]	(350,1.2e+03]	(350,1.2e+03]	TRUE	TRUE	FALSE
1251	0	0	0	Public Primary 3-12	2.68710977633763	08068331	275	78	226	0	0	FALSE	268.710977633763	0	0	0	0	0	0	0	0	EINF2C EPRI	FALSE	(140,1.2e+03]	(140,350]	(140,350]	FALSE	FALSE	FALSE
1252	1	0	0	Public Primary 3-12	1.80901925313348	08068343	282	78	237	0	0	FALSE	180.901925313348	1	0	1	0	0	0	0	6	EINF2C EPRI	TRUE	(140,1.2e+03]	(140,350]	(140,350]	FALSE	FALSE	FALSE
1253	0	0	0	Public Primary 3-12	1.22084264117616	08068379	186	78	197	0	0	FALSE	122.084264117616	0	0	0	0	0	0	0	0	EINF2C EPRI	FALSE	[0,140]	[0,140]	(14,140]	FALSE	FALSE	FALSE
1254	0	1	0	Public Secondary 12-16+	3.68761181496221	08068380	350	67	346	2	1	TRUE	368.761181496221	0	0	0	1	2	0	21	0	ESO	FALSE	(140,1.2e+03]	(350,1.2e+03]	(350,1.2e+03]	TRUE	TRUE	FALSE
1255	0	0	0	Public Primary 3-12	0.787759430389335	08068410	164	78	238	0	0	FALSE	78.7759430389335	0	0	0	0	0	1	1	0	EINF2C EPRI	FALSE	[0,140]	[0,140]	(14,140]	FALSE	FALSE	FALSE
1256	0	0	0	Public Secondary 12-16+	2.27611322628704	08068495	265	78	469	0	0	FALSE	227.611322628704	0	0	0	0	0	0	0	0	ESO BATX	FALSE	(140,1.2e+03]	(140,350]	(140,350]	FALSE	FALSE	FALSE
1257	1	4	0	Public Secondary 12-16+	3.32095522748543	08068537	250	78	500	7	4	TRUE	332.095522748543	1	1	0	3	8	48	65	22	ESO BATX	TRUE	(140,1.2e+03]	(140,350]	(140,350]	TRUE	TRUE	FALSE
1258	0	0	0	Public Secondary 12-16+	3.64176885916016	08068616	098	67	179	1	0	FALSE	364.176885916016	0	0	0	1	1	0	1	0	ESO	FALSE	(140,1.2e+03]	(350,1.2e+03]	(350,1.2e+03]	FALSE	FALSE	FALSE
1259	8	1	0	Public Primary 3-12	3.92492130727082	08069499	351	67	221	3	1	TRUE	392.492130727082	10	3	5	2	6	0	41	39	EINF2C EPRI	TRUE	(140,1.2e+03]	(350,1.2e+03]	(350,1.2e+03]	TRUE	TRUE	FALSE
1260	1	0	0	Public Primary 3-12	1.49476831091181	08069736	298	78	482	0	0	FALSE	149.476831091181	1	0	1	0	0	0	6	3	EINF2C EPRI	TRUE	(140,1.2e+03]	(140,350]	(140,350]	FALSE	FALSE	FALSE
1261	0	0	0	Public Primary 3-12	2.27543612525734	08069748	280	78	221	0	0	FALSE	227.543612525734	0	0	0	0	0	0	0	0	EINF2C EPRI	FALSE	(140,1.2e+03]	(140,350]	(140,350]	FALSE	FALSE	FALSE
1262	1	1	0	Public Primary 3-12	1.98072098243761	08069751	225	78	282	1	1	TRUE	198.072098243761	1	0	1	0	1	22	0	1	EINF2C EPRI	TRUE	(140,1.2e+03]	(140,350]	(140,350]	TRUE	TRUE	FALSE
1263	0	0	0	Public Primary 3-12	2.09355577363428	08070143	223	78	459	0	0	FALSE	209.355577363428	0	0	0	0	0	0	2	6	EINF2C EPRI	FALSE	(140,1.2e+03]	(140,350]	(140,350]	FALSE	FALSE	FALSE
1264	0	2	0	Public Primary 3-12	1.32155750386797	08070234	395	78	460	2	2	TRUE	132.155750386797	0	0	0	0	2	50	0	0	EINF2C EPRI	FALSE	[0,140]	[0,140]	(14,140]	TRUE	TRUE	FALSE
1265	1	0	0	Public Primary 3-12	1.84584684459965	08070799	319	78	242	0	0	FALSE	184.584684459965	1	1	0	0	1	0	0	0	EINF2C EPRI	TRUE	(140,1.2e+03]	(140,350]	(140,350]	FALSE	FALSE	FALSE
1266	0	3	0	Public Primary 3-12	2.27611322628704	08071020	265	78	270	4	3	TRUE	227.611322628704	0	0	0	1	4	49	0	0	EINF2C EPRI	FALSE	(140,1.2e+03]	(140,350]	(140,350]	TRUE	TRUE	FALSE
1267	0	0	0	Public Primary 3-12	0.723641363340328	08071147	214	78	291	0	0	FALSE	72.3641363340328	0	0	0	0	0	0	0	0	EINF2C EPRI	FALSE	[0,140]	[0,140]	(14,140]	FALSE	FALSE	FALSE
1268	0	1	0	Public Primary 3-12	1.89823793999917	08071172	345	78	511	1	1	TRUE	189.823793999917	0	0	0	0	1	26	0	0	EINF2C EPRI	FALSE	(140,1.2e+03]	(140,350]	(140,350]	TRUE	TRUE	FALSE
1269	6	0	0	Public Secondary 12-16+	2.284626368396	08071196	251	78	685	1	0	FALSE	228.4626368396	6	3	3	1	4	0	31	43	ESO BATX	TRUE	(140,1.2e+03]	(140,350]	(140,350]	FALSE	FALSE	FALSE
1270	2	0	0	Public Secondary 12-16+	7.11624797019773	08072176	144	67	188	7	0	FALSE	711.624797019773	2	2	0	7	9	0	55	0	ESO	TRUE	(140,1.2e+03]	(350,1.2e+03]	(350,1.2e+03]	FALSE	FALSE	FALSE
1271	5	1	0	Public Secondary 12-16+	1.22084264117616	08072255	186	78	1156	2	1	TRUE	122.084264117616	5	3	2	1	5	25	52	115	ESO BATX CFPM AA03 CFPS PFI	TRUE	[0,140]	[0,140]	(14,140]	TRUE	TRUE	FALSE
1272	2	2	0	Public Secondary 12-16+	3.09997416688194	08072383	284	78	187	3	2	TRUE	309.997416688194	2	2	0	1	5	0	0	0	ESO	TRUE	(140,1.2e+03]	(140,350]	(140,350]	TRUE	TRUE	FALSE
1273	0	0	0	Public Primary 3-12	1.34165548620428	08072395	392	78	249	0	0	FALSE	134.165548620428	0	0	0	0	0	22	0	0	EINF2C EPRI	FALSE	[0,140]	[0,140]	(14,140]	FALSE	FALSE	FALSE
1274	7	3	1	Public Secondary 12-16+	3.39453405683986	08072401	310	78	617	7	4	TRUE	339.453405683986	7	7	0	4	14	24	75	0	ESO BATX	TRUE	(140,1.2e+03]	(140,350]	(140,350]	TRUE	TRUE	TRUE
1275	0	1	0	Public Secondary 12-16+	3.56314930883489	08072978	093	64	311	1	1	TRUE	356.314930883489	0	0	0	0	1	0	0	0	ESO BATX	FALSE	(140,1.2e+03]	(350,1.2e+03]	(350,1.2e+03]	TRUE	TRUE	FALSE
1276	2	0	0	Public Secondary 12-16+	3.56314930883489	08073028	093	64	412	2	0	FALSE	356.314930883489	2	1	1	2	3	0	0	38	ESO BATX	TRUE	(140,1.2e+03]	(350,1.2e+03]	(350,1.2e+03]	FALSE	FALSE	FALSE
1277	0	0	0	Public Secondary 12-16+	1.4830589040575	08073031	109	78	218	0	0	FALSE	148.30589040575	0	0	0	0	0	0	0	0	ESO	FALSE	(140,1.2e+03]	(140,350]	(140,350]	FALSE	FALSE	FALSE
1278	0	0	0	Public Secondary 12-16+	1.58858919759346	08073077	149	78	187	0	0	FALSE	158.858919759346	0	0	0	0	0	0	0	0	ESO	FALSE	(140,1.2e+03]	(140,350]	(140,350]	FALSE	FALSE	FALSE
1279	1	1	0	Public Secondary 12-16+	1.0616415632672	08073119	391	78	182	1	1	TRUE	106.16415632672	1	1	0	0	2	20	20	0	ESO	TRUE	[0,140]	[0,140]	(14,140]	TRUE	TRUE	FALSE
1280	0	0	0	Public Secondary 12-16+	1.40102192187242	08073171	272	78	180	0	0	FALSE	140.102192187242	0	0	0	0	0	0	0	0	ESO	FALSE	(140,1.2e+03]	(140,350]	(140,350]	FALSE	FALSE	FALSE
1281	4	0	0	Public Secondary 12-16+	1.3533107781537	08073193	371	67	283	0	0	FALSE	135.33107781537	5	2	2	0	2	0	0	7	ESO	TRUE	[0,140]	[0,140]	(14,140]	FALSE	FALSE	FALSE
1282	0	0	0	Public Secondary 12-16+	0.966914701307437	08073651	089	78	240	0	0	FALSE	96.6914701307437	0	0	0	0	0	0	0	0	ESO	FALSE	[0,140]	[0,140]	(14,140]	FALSE	FALSE	FALSE
1283	0	1	0	Public Secondary 12-16+	1.34823886298523	08073843	336	64	240	1	1	TRUE	134.823886298523	0	0	0	0	1	0	0	0	ESO	FALSE	[0,140]	[0,140]	(14,140]	TRUE	TRUE	FALSE
1284	3	0	0	Public Primary 3-12	2.64729075137997	08073958	010	78	365	0	0	FALSE	264.729075137997	3	1	2	0	1	0	0	0	EINF2C EPRI	TRUE	(140,1.2e+03]	(140,350]	(140,350]	FALSE	FALSE	FALSE
1285	1	0	0	Public Secondary 12-16+	0.648964361040506	08073961	394	78	179	0	0	FALSE	64.8964361040506	1	0	1	0	0	0	0	0	ESO PFI	TRUE	[0,140]	[0,140]	(14,140]	FALSE	FALSE	FALSE
1286	0	1	0	Public Primary 3-12	2.64729075137997	08074380	010	78	415	1	1	TRUE	264.729075137997	0	0	0	0	1	0	5	7	EINF2C EPRI	FALSE	(140,1.2e+03]	(140,350]	(140,350]	TRUE	TRUE	FALSE
1287	0	0	0	Public Secondary 12-16+	2.08310492270584	08074410	198	78	161	0	0	FALSE	208.310492270584	0	0	0	0	0	7	7	0	ESO	FALSE	(140,1.2e+03]	(140,350]	(140,350]	FALSE	FALSE	FALSE
1288	0	1	0	Public Secondary 12-16+	1.38523341182989	08074628	182	78	60	1	1	TRUE	138.523341182989	0	0	0	0	1	1	1	1	ESO	FALSE	[0,140]	[0,140]	(14,140]	TRUE	TRUE	FALSE
1289	0	2	0	Public Primary 3-12	2.1767522855899	08074641	065	78	253	2	2	TRUE	217.67522855899	0	0	0	0	2	40	0	0	EINF2C EPRI	FALSE	(140,1.2e+03]	(140,350]	(140,350]	TRUE	TRUE	FALSE
1290	0	1	0	Public Secondary 12-16+	3.09997416688194	08074801	284	78	234	1	1	TRUE	309.997416688194	0	0	0	0	1	29	29	0	ESO	FALSE	(140,1.2e+03]	(140,350]	(140,350]	TRUE	TRUE	FALSE
1291	0	1	0	Public Primary 3-12	3.09997416688194	08074811	284	78	266	1	1	TRUE	309.997416688194	0	0	0	0	1	0	0	0	EINF2C EPRI	FALSE	(140,1.2e+03]	(140,350]	(140,350]	TRUE	TRUE	FALSE
1292	0	2	0	Public Primary 3-12	1.65275820960225	08074823	315	78	413	2	2	TRUE	165.275820960225	0	0	0	0	2	0	0	0	EINF2C EPRI	FALSE	(140,1.2e+03]	(140,350]	(140,350]	TRUE	TRUE	FALSE
1293	0	0	0	Public Primary 3-12	1.90799236803053	08074835	335	78	401	0	0	FALSE	190.799236803053	0	0	0	0	0	0	0	0	EINF2C EPRI	FALSE	(140,1.2e+03]	(140,350]	(140,350]	FALSE	FALSE	FALSE
1294	5	0	0	Public Secondary 12-16+	3.43589743589744	08075074	224	78	122	0	0	FALSE	343.589743589744	6	1	4	0	1	0	0	30	ESO	TRUE	(140,1.2e+03]	(140,350]	(140,350]	FALSE	FALSE	FALSE
1295	0	0	0	Public Primary 3-12	1.66090884932235	08075207	022	78	227	1	0	FALSE	166.090884932235	0	0	0	1	1	0	3	3	EINF2C EPRI	FALSE	(140,1.2e+03]	(140,350]	(140,350]	FALSE	FALSE	FALSE
1296	0	0	0	Public Primary 3-12	1.67381974248927	08075244	146	67	169	0	0	FALSE	167.381974248927	1	0	0	0	0	0	0	18	EINF2C EPRI	TRUE	(140,1.2e+03]	(140,350]	(140,350]	FALSE	FALSE	FALSE
1297	0	2	0	Public Primary 3-12	1.62847945464874	08075268	390	78	252	3	2	TRUE	162.847945464874	0	0	0	1	3	0	18	0	EINF2C EPRI	FALSE	(140,1.2e+03]	(140,350]	(140,350]	TRUE	TRUE	FALSE
1298	0	0	0	Public Secondary 12-16+	1.2746198901399	08075281	320	78	243	0	0	FALSE	127.46198901399	0	0	0	0	0	0	6	2	ESO	FALSE	[0,140]	[0,140]	(14,140]	FALSE	FALSE	FALSE
1299	1	2	0	Public Primary 3-12	2.15603873561118	08075608	030	78	152	2	2	TRUE	215.603873561118	1	1	0	0	3	0	0	1	EINF2C EPRI	TRUE	(140,1.2e+03]	(140,350]	(140,350]	TRUE	TRUE	FALSE
1300	0	0	0	Public Primary 3-12	2.06715972254123	08075611	051	78	224	0	0	FALSE	206.715972254123	0	0	0	0	0	0	0	0	EINF2C EPRI	FALSE	(140,1.2e+03]	(140,350]	(140,350]	FALSE	FALSE	FALSE
1301	0	0	0	Public Primary 3-12	1.02524669998718	08075621	358	78	153	0	0	FALSE	102.524669998718	0	0	0	0	0	0	0	11	EINF2C EPRI	FALSE	[0,140]	[0,140]	(14,140]	FALSE	FALSE	FALSE
1302	0	0	0	Public Primary 3-12	1.98485967503693	08075633	040	78	128	0	0	FALSE	198.485967503693	1	0	0	0	0	0	0	0	EINF2C EPRI	TRUE	(140,1.2e+03]	(140,350]	(140,350]	FALSE	FALSE	FALSE
1303	0	0	0	Public Primary 3-12	1.26858056865503	08075645	071	78	198	0	0	FALSE	126.858056865503	0	0	0	0	0	0	0	0	EINF2C EPRI	FALSE	[0,140]	[0,140]	(14,140]	FALSE	FALSE	FALSE
1304	1	2	0	Public Secondary 12-16+	2.5521054870268	08075682	401	78	270	2	2	TRUE	255.21054870268	1	1	0	0	3	29	29	5	ESO BATX	TRUE	(140,1.2e+03]	(140,350]	(140,350]	TRUE	TRUE	FALSE
1305	0	0	0	Public Primary 3-12	1.73812282734647	08075700	023	78	150	1	0	FALSE	173.812282734647	0	0	0	1	1	0	0	0	EINF2C EPRI	FALSE	(140,1.2e+03]	(140,350]	(140,350]	FALSE	FALSE	FALSE
1306	2	2	0	Public Secondary 12-16+	3.65002683843264	08075712	154	78	278	2	2	TRUE	365.002683843264	2	0	2	0	2	5	5	6	ESO	TRUE	(140,1.2e+03]	(350,1.2e+03]	(350,1.2e+03]	TRUE	TRUE	FALSE
1307	0	1	0	Public Primary 3-12	1.84584684459965	08075724	319	78	67	1	1	TRUE	184.584684459965	0	0	0	0	1	19	1	0	EINF2C EPRI	FALSE	(140,1.2e+03]	(140,350]	(140,350]	TRUE	TRUE	FALSE
1308	2	0	0	Public Primary 3-12	1.26858056865503	08076078	071	78	99	0	0	FALSE	126.858056865503	2	2	0	0	2	0	0	0	EINF2C EPRI	TRUE	[0,140]	[0,140]	(14,140]	FALSE	FALSE	FALSE
1309	0	0	0	Public Secondary 12-16+	3.31908473723912	08076091	193	78	121	0	0	FALSE	331.908473723912	0	0	0	0	0	0	0	0	ESO	FALSE	(140,1.2e+03]	(140,350]	(140,350]	FALSE	FALSE	FALSE
1310	1	0	0	Public Secondary 12-16+	3.28648346269492	08076108	252	78	111	0	0	FALSE	328.648346269492	1	0	1	0	0	0	0	27	ESO	TRUE	(140,1.2e+03]	(140,350]	(140,350]	FALSE	FALSE	FALSE
1311	1	0	0	Public Secondary 12-16+	2.11130816653999	08076111	293	78	232	0	0	FALSE	211.130816653999	1	0	1	0	0	0	0	1	ESO BATX	TRUE	(140,1.2e+03]	(140,350]	(140,350]	FALSE	FALSE	FALSE
1312	5	0	0	Public Secondary 12-16+	0.778563550249789	08076391	041	78	1551	1	0	FALSE	77.8563550249789	7	0	5	1	1	0	0	103	ESO BATX CFPM CFPS PFI	TRUE	[0,140]	[0,140]	(14,140]	FALSE	FALSE	FALSE
1313	0	0	0	Public Secondary 12-16+	2.21959858323495	08076406	191	78	61	1	0	FALSE	221.959858323495	0	0	0	1	1	0	20	0	ESO	FALSE	(140,1.2e+03]	(140,350]	(140,350]	FALSE	FALSE	FALSE
1314	0	0	0	Public Secondary 12-16+	0.646860416762926	08076893	398	78	56	0	0	FALSE	64.6860416762926	0	0	0	0	0	0	0	0	ESO	FALSE	[0,140]	[0,140]	(14,140]	FALSE	FALSE	FALSE
1315	0	0	0	Public Secondary 12-16+	1.98485967503693	08077083	040	78	56	0	0	FALSE	198.485967503693	0	0	0	0	0	0	0	0	ESO	FALSE	(140,1.2e+03]	(140,350]	(140,350]	FALSE	FALSE	FALSE
1316	0	3	1	Public Primary 3-12	2.00803212851406	08077113	212	67	180	3	4	TRUE	200.803212851406	0	0	0	0	3	76	18	0	EINF2C EPRI	FALSE	(140,1.2e+03]	(140,350]	(140,350]	TRUE	TRUE	TRUE
1317	1	0	0	Public Secondary 12-16+	1.65275820960225	08077174	315	78	653	0	0	FALSE	165.275820960225	1	0	1	0	0	5	1	31	ESO BATX	TRUE	(140,1.2e+03]	(140,350]	(140,350]	FALSE	FALSE	FALSE
1318	0	0	0	Public Primary 3-12	2.11685012701101	17000019	133	64	74	0	0	FALSE	211.685012701101	0	0	0	0	0	0	0	0	EINF2C EPRI	FALSE	(140,1.2e+03]	(140,350]	(140,350]	FALSE	FALSE	FALSE
1319	0	0	0	Public Primary 3-12	5.94250967385296	17000032	199	64	94	0	0	FALSE	594.250967385296	0	0	0	0	0	0	0	0	EINF2C EPRI	FALSE	(140,1.2e+03]	(350,1.2e+03]	(350,1.2e+03]	FALSE	FALSE	FALSE
1320	0	0	0	Public Primary 3-12	0.829716619862139	17000056	114	64	69	0	0	FALSE	82.9716619862139	0	0	0	0	0	0	0	0	EINF2C EPRI	FALSE	[0,140]	[0,140]	(14,140]	FALSE	FALSE	FALSE
1321	0	0	0	Public Primary 3-12	1.47439004685733	17000068	119	64	96	0	0	FALSE	147.439004685733	0	0	0	0	0	0	0	0	EINF2C EPRI	FALSE	(140,1.2e+03]	(140,350]	(140,350]	FALSE	FALSE	FALSE
1322	0	0	0	Public Primary 3-12	10.0336494340777	17000071	103	71	116	0	0	FALSE	1003.36494340777	0	0	0	0	0	0	0	0	EINF2C EPRI	FALSE	(140,1.2e+03]	(350,1.2e+03]	(350,1.2e+03]	FALSE	FALSE	FALSE
1323	0	0	0	Public Primary 3-12	2.64266248245107	17000093	005	64	198	0	0	FALSE	264.266248245107	0	0	0	0	0	0	0	0	EINF2C EPRI	FALSE	(140,1.2e+03]	(140,350]	(140,350]	FALSE	FALSE	FALSE
1324	0	0	0	Public Primary 3-12	2.64266248245107	17000123	005	64	138	1	0	FALSE	264.266248245107	0	0	0	1	1	0	10	0	EINF2C EPRI	FALSE	(140,1.2e+03]	(140,350]	(140,350]	FALSE	FALSE	FALSE
1325	3	0	2	Public Primary 3-12	2.64266248245107	17000135	005	64	393	1	2	FALSE	264.266248245107	3	1	2	1	2	0	0	38	EINF2C EPRI	TRUE	(140,1.2e+03]	(140,350]	(140,350]	TRUE	FALSE	TRUE
1326	0	0	0	Public Primary 3-12	1.37562712413012	17000160	008	64	471	0	0	FALSE	137.562712413012	3	0	0	0	0	0	0	25	EINF2C EPRI	TRUE	[0,140]	[0,140]	(14,140]	FALSE	FALSE	FALSE
1327	0	0	0	Public Primary 3-12	0.829716619862139	17000241	114	64	109	0	0	FALSE	82.9716619862139	0	0	0	0	0	1	0	0	EINF2C EPRI	FALSE	[0,140]	[0,140]	(14,140]	FALSE	FALSE	FALSE
1328	0	0	0	Public Primary 3-12	0.556560456379574	17000251	267	64	124	0	0	FALSE	55.6560456379574	0	0	0	0	0	0	0	0	EINF2C EPRI	FALSE	[0,140]	[0,140]	(14,140]	FALSE	FALSE	FALSE
1329	0	0	0	Public Primary 3-12	1.98735909298234	17000263	172	64	209	0	0	FALSE	198.735909298234	0	0	0	0	0	0	0	0	EINF2C EPRI	FALSE	(140,1.2e+03]	(140,350]	(140,350]	FALSE	FALSE	FALSE
1330	0	0	0	Public Secondary 12-16+	1.88289039108559	17000305	015	64	744	2	0	FALSE	188.289039108559	0	0	0	2	2	10	40	11	ESO BATX CFPM CFPS TEGM TEGS	FALSE	(140,1.2e+03]	(140,350]	(140,350]	FALSE	FALSE	FALSE
1331	2	0	0	Public Primary 3-12	1.88289039108559	17000329	015	64	418	2	0	FALSE	188.289039108559	2	2	0	2	4	0	20	0	EINF2C EPRI	TRUE	(140,1.2e+03]	(140,350]	(140,350]	FALSE	FALSE	FALSE
1332	3	2	0	Public Secondary 12-16+	1.88289039108559	17000330	015	64	914	4	2	TRUE	188.289039108559	3	2	1	2	6	32	75	8	ESO BATX CFPM AA03 CFPS PFI	TRUE	(140,1.2e+03]	(140,350]	(140,350]	TRUE	TRUE	FALSE
1333	0	0	1	Public Primary 3-12	1.88289039108559	17000342	015	64	426	1	1	FALSE	188.289039108559	0	0	0	1	1	4	25	0	EINF2C EPRI	FALSE	(140,1.2e+03]	(140,350]	(140,350]	TRUE	FALSE	TRUE
1334	0	0	0	Public Primary 3-12	6.7449956483899	17000354	080	64	124	0	0	FALSE	674.49956483899	0	0	0	0	0	0	0	0	EINF2C EPRI	FALSE	(140,1.2e+03]	(350,1.2e+03]	(350,1.2e+03]	FALSE	FALSE	FALSE
1335	0	0	0	Public Primary 3-12	0.829716619862139	17000381	114	64	59	0	0	FALSE	82.9716619862139	0	0	0	0	0	0	0	0	EINF2C EPRI	FALSE	[0,140]	[0,140]	(14,140]	FALSE	FALSE	FALSE
1336	1	0	0	Public Primary 3-12	5.94250967385296	17000408	199	64	524	0	0	FALSE	594.250967385296	1	1	0	0	1	0	18	4	EINF2C EPRI	TRUE	(140,1.2e+03]	(350,1.2e+03]	(350,1.2e+03]	FALSE	FALSE	FALSE
1337	0	0	0	Public Primary 3-12	0.890736342042755	17000411	084	64	417	0	0	FALSE	89.0736342042755	0	0	0	0	0	19	7	22	EINF2C EPRI	FALSE	[0,140]	[0,140]	(14,140]	FALSE	FALSE	FALSE
1338	0	0	0	Public Primary 3-12	1.88963509614157	17000469	085	64	272	0	0	FALSE	188.963509614157	0	0	0	0	0	0	0	0	EINF2C EPRI	FALSE	(140,1.2e+03]	(140,350]	(140,350]	FALSE	FALSE	FALSE
1339	0	0	0	Public Primary 3-12	1.88963509614157	17000470	085	64	144	0	0	FALSE	188.963509614157	0	0	0	0	0	0	0	0	EINF2C EPRI	FALSE	(140,1.2e+03]	(140,350]	(140,350]	FALSE	FALSE	FALSE
1340	1	1	0	Public Primary 3-12	1.88963509614157	17000548	085	64	345	2	1	TRUE	188.963509614157	1	1	0	1	3	16	15	0	EINF2C EPRI	TRUE	(140,1.2e+03]	(140,350]	(140,350]	TRUE	TRUE	FALSE
1341	1	0	0	Public Secondary 12-16+	1.88963509614157	17000551	085	64	867	2	0	FALSE	188.963509614157	1	1	0	2	3	0	20	0	ESO BATX CFPM CFPS	TRUE	(140,1.2e+03]	(140,350]	(140,350]	FALSE	FALSE	FALSE
1342	0	0	0	Public Primary 3-12	2.18210672485618	17000561	101	64	216	0	0	FALSE	218.210672485618	0	0	0	0	0	0	0	0	EINF2C EPRI	FALSE	(140,1.2e+03]	(140,350]	(140,350]	FALSE	FALSE	FALSE
1343	0	0	0	Public Primary 3-12	0.556560456379574	17000573	267	64	73	0	0	FALSE	55.6560456379574	0	0	0	0	0	0	0	0	EINF2C EPRI	FALSE	[0,140]	[0,140]	(14,140]	FALSE	FALSE	FALSE
1344	0	0	0	Public Primary 3-12	0.772737810061046	17000585	330	64	339	1	0	FALSE	77.2737810061046	0	0	0	1	1	0	20	0	EINF2C EPRI	FALSE	[0,140]	[0,140]	(14,140]	FALSE	FALSE	FALSE
1345	0	1	0	Public Primary 3-12	2.11685012701101	17000603	133	64	26	1	1	TRUE	211.685012701101	0	0	0	0	1	0	23	0	EINF2C EPRI	FALSE	(140,1.2e+03]	(140,350]	(140,350]	TRUE	TRUE	FALSE
1346	1	0	0	Public Primary 3-12	0.854779131178069	17000676	100	64	401	0	0	FALSE	85.4779131178069	1	1	0	0	1	0	0	25	EINF2C EPRI	TRUE	[0,140]	[0,140]	(14,140]	FALSE	FALSE	FALSE
1347	1	1	0	Public Primary 3-12	0.966850828729282	17000688	173	64	375	3	1	TRUE	96.6850828729282	1	1	0	2	4	18	19	0	EINF2C EPRI	TRUE	[0,140]	[0,140]	(14,140]	TRUE	TRUE	FALSE
1348	0	0	0	Public Secondary 12-16+	0.966850828729282	17000706	173	64	477	0	0	FALSE	96.6850828729282	0	0	0	0	0	0	0	0	ESO BATX	FALSE	[0,140]	[0,140]	(14,140]	FALSE	FALSE	FALSE
1349	0	0	0	Public Primary 3-12	0.966850828729282	17000718	173	64	179	0	0	FALSE	96.6850828729282	0	0	0	0	0	0	0	0	EINF2C EPRI	FALSE	[0,140]	[0,140]	(14,140]	FALSE	FALSE	FALSE
1350	0	0	0	Public Primary 3-12	0	17000731	343	64	236	0	0	FALSE	0	0	0	0	0	0	0	0	0	EINF2C EPRI	FALSE	[0,140]	[0,140]	[0,14]	FALSE	FALSE	FALSE
1351	0	0	0	Public Primary 3-12	0.24975024975025	17000779	092	64	218	0	0	FALSE	24.975024975025	0	0	0	0	0	0	0	0	EINF2C EPRI	FALSE	[0,140]	[0,140]	(14,140]	FALSE	FALSE	FALSE
1352	0	0	0	Public Primary 3-12	2.11685012701101	17000822	133	64	40	0	0	FALSE	211.685012701101	0	0	0	0	0	0	0	0	EINF2C EPRI	FALSE	(140,1.2e+03]	(140,350]	(140,350]	FALSE	FALSE	FALSE
1353	0	2	0	Public Primary 3-12	0.854779131178069	17000846	100	64	445	2	2	TRUE	85.4779131178069	0	0	0	0	2	25	25	0	EINF2C EPRI	FALSE	[0,140]	[0,140]	(14,140]	TRUE	TRUE	FALSE
1354	0	1	0	Public Primary 3-12	0.770564438451165	17000861	346	64	77	1	1	TRUE	77.0564438451165	0	0	0	0	1	13	13	0	EINF2C EPRI	FALSE	[0,140]	[0,140]	(14,140]	TRUE	TRUE	FALSE
1355	2	0	0	Public Primary 3-12	0.515026660203587	17000871	189	64	441	0	0	FALSE	51.5026660203587	2	0	2	0	0	0	0	58	EINF2C EPRI	TRUE	[0,140]	[0,140]	(14,140]	FALSE	FALSE	FALSE
1356	0	1	0	Public Primary 3-12	2.22562247878704	17000883	208	64	199	1	1	TRUE	222.562247878704	0	0	0	0	1	27	27	1	EINF2C EPRI	FALSE	(140,1.2e+03]	(140,350]	(140,350]	TRUE	TRUE	FALSE
1357	1	1	0	Public Primary 3-12	2.22562247878704	17000895	208	64	397	1	1	TRUE	222.562247878704	1	0	1	0	1	0	0	0	EINF2C EPRI	TRUE	(140,1.2e+03]	(140,350]	(140,350]	TRUE	TRUE	FALSE
1358	0	2	0	Public Primary 3-12	2.18210672485618	17000913	101	64	342	2	2	TRUE	218.210672485618	0	0	0	0	2	18	18	0	EINF2C EPRI	FALSE	(140,1.2e+03]	(140,350]	(140,350]	TRUE	TRUE	FALSE
1359	0	0	0	Public Primary 3-12	2.37068965517241	17000925	231	64	99	0	0	FALSE	237.068965517241	0	0	0	0	0	0	0	0	EINF2C EPRI	FALSE	(140,1.2e+03]	(140,350]	(140,350]	FALSE	FALSE	FALSE
1360	0	0	0	Public Primary 3-12	0.556560456379574	17000937	267	64	13	0	0	FALSE	55.6560456379574	0	0	0	0	0	0	0	0	EINF2C EPRI	FALSE	[0,140]	[0,140]	(14,140]	FALSE	FALSE	FALSE
1361	0	0	0	Public Primary 3-12	0	17000950	134	64	20	0	0	FALSE	0	0	0	0	0	0	0	0	0	EINF2C EPRI	FALSE	[0,140]	[0,140]	[0,14]	FALSE	FALSE	FALSE
1362	1	0	0	Public Primary 3-12	1.88289039108559	17000986	015	64	266	0	0	FALSE	188.289039108559	1	0	1	0	0	0	0	17	EINF2C EPRI	TRUE	(140,1.2e+03]	(140,350]	(140,350]	FALSE	FALSE	FALSE
1363	0	0	0	Public Primary 3-12	0.890736342042755	17000998	084	64	136	0	0	FALSE	89.0736342042755	1	0	0	0	0	0	0	15	EINF2C EPRI	TRUE	[0,140]	[0,140]	(14,140]	FALSE	FALSE	FALSE
1364	1	0	0	Public Primary 3-12	0.890736342042755	17001024	084	64	59	0	0	FALSE	89.0736342042755	1	0	1	0	0	0	0	0	EINF2C EPRI	TRUE	[0,140]	[0,140]	(14,140]	FALSE	FALSE	FALSE
1365	0	0	0	Public Primary 3-12	2.11685012701101	17001036	133	64	31	0	0	FALSE	211.685012701101	0	0	0	0	0	0	0	0	EINF2C EPRI	FALSE	(140,1.2e+03]	(140,350]	(140,350]	FALSE	FALSE	FALSE
1366	0	0	0	Public Primary 3-12	0.829716619862139	17001048	114	64	556	2	0	FALSE	82.9716619862139	0	0	0	2	2	0	19	19	EINF2C EPRI	FALSE	[0,140]	[0,140]	(14,140]	FALSE	FALSE	FALSE
1367	0	0	0	Public Primary 3-12	0.27266530334015	17001085	177	64	21	0	0	FALSE	27.266530334015	0	0	0	0	0	0	0	0	EINF2C EPRI	FALSE	[0,140]	[0,140]	(14,140]	FALSE	FALSE	FALSE
1368	0	0	0	Public Primary 3-12	1.88289039108559	17001097	015	64	60	0	0	FALSE	188.289039108559	0	0	0	0	0	0	0	0	EINF1C EINF2C EPRI	FALSE	(140,1.2e+03]	(140,350]	(140,350]	FALSE	FALSE	FALSE
1369	9	0	0	Public Primary 3-12	1.47439004685733	17001103	119	64	444	0	0	FALSE	147.439004685733	10	6	3	0	6	0	0	16	EINF2C EPRI	TRUE	(140,1.2e+03]	(140,350]	(140,350]	FALSE	FALSE	FALSE
1370	0	3	0	Public Primary 3-12	1.47439004685733	17001115	119	64	190	3	3	TRUE	147.439004685733	0	0	0	0	3	0	2	0	EINF2C EPRI	FALSE	(140,1.2e+03]	(140,350]	(140,350]	TRUE	TRUE	FALSE
1371	4	1	1	Public Secondary 12-16+	1.47439004685733	17001218	119	64	769	1	2	TRUE	147.439004685733	4	1	3	0	2	0	55	143	ESO BATX CFPM CFPS	TRUE	(140,1.2e+03]	(140,350]	(140,350]	TRUE	TRUE	TRUE
1372	1	0	0	Public Secondary 12-16+	1.47439004685733	17001221	119	64	789	0	0	FALSE	147.439004685733	1	1	0	0	1	0	0	14	ESO BATX AA01 CFPM AA03 CFPS	TRUE	(140,1.2e+03]	(140,350]	(140,350]	FALSE	FALSE	FALSE
1373	2	1	0	Public Primary 3-12	1.47439004685733	17001279	119	64	486	1	1	TRUE	147.439004685733	3	1	1	0	2	25	25	26	EINF2C EPRI	TRUE	(140,1.2e+03]	(140,350]	(140,350]	TRUE	TRUE	FALSE
1374	1	0	0	Public Primary 3-12	1.47439004685733	17001280	119	64	425	0	0	FALSE	147.439004685733	1	0	1	0	0	0	0	1	EINF2C EPRI	TRUE	(140,1.2e+03]	(140,350]	(140,350]	FALSE	FALSE	FALSE
1375	0	0	0	Public Primary 3-12	2.18210672485618	17001292	101	64	134	0	0	FALSE	218.210672485618	0	0	0	0	0	0	0	0	EINF2C EPRI	FALSE	(140,1.2e+03]	(140,350]	(140,350]	FALSE	FALSE	FALSE
1376	0	0	0	Public Primary 3-12	5.94250967385296	17001346	199	64	281	0	0	FALSE	594.250967385296	0	0	0	0	0	0	0	0	EINF2C EPRI	FALSE	(140,1.2e+03]	(350,1.2e+03]	(350,1.2e+03]	FALSE	FALSE	FALSE
1377	0	0	0	Public Primary 3-12	1.47439004685733	17001361	119	64	90	0	0	FALSE	147.439004685733	0	0	0	0	0	0	0	0	EINF2C EPRI	FALSE	(140,1.2e+03]	(140,350]	(140,350]	FALSE	FALSE	FALSE
1378	0	0	0	Public Primary 3-12	6.7449956483899	17001371	080	64	24	0	0	FALSE	674.49956483899	0	0	0	0	0	0	0	0	EINF2C EPRI	FALSE	(140,1.2e+03]	(350,1.2e+03]	(350,1.2e+03]	FALSE	FALSE	FALSE
1379	0	0	0	Public Primary 3-12	0.27266530334015	17001383	177	64	93	0	0	FALSE	27.266530334015	0	0	0	0	0	0	0	0	EINF2C EPRI	FALSE	[0,140]	[0,140]	(14,140]	FALSE	FALSE	FALSE
1380	0	0	0	Public Primary 3-12	10.0336494340777	17001395	103	71	71	0	0	FALSE	1003.36494340777	0	0	0	0	0	0	0	0	EINF2C EPRI	FALSE	(140,1.2e+03]	(350,1.2e+03]	(350,1.2e+03]	FALSE	FALSE	FALSE
1381	1	0	0	Public Primary 3-12	2.77264325323475	17001425	124	64	229	0	0	FALSE	277.264325323475	1	1	0	0	1	0	0	0	EINF2C EPRI	TRUE	(140,1.2e+03]	(140,350]	(140,350]	FALSE	FALSE	FALSE
1382	0	0	0	Public Primary 3-12	2.77264325323475	17001449	124	64	446	1	0	FALSE	277.264325323475	0	0	0	1	1	0	25	3	EINF2C EPRI	FALSE	(140,1.2e+03]	(140,350]	(140,350]	FALSE	FALSE	FALSE
1383	0	0	1	Public Primary 3-12	2.77264325323475	17001450	124	64	228	0	1	FALSE	277.264325323475	0	0	0	0	0	1	2	2	EINF2C EPRI	FALSE	(140,1.2e+03]	(140,350]	(140,350]	TRUE	FALSE	TRUE
1384	0	1	0	Public Primary 3-12	2.77264325323475	17001462	124	64	232	1	1	TRUE	277.264325323475	0	0	0	0	1	0	3	0	EINF2C EPRI	FALSE	(140,1.2e+03]	(140,350]	(140,350]	TRUE	TRUE	FALSE
1385	0	2	0	Public Primary 3-12	2.77264325323475	17001486	124	64	250	2	2	TRUE	277.264325323475	0	0	0	0	2	0	0	0	EINF2C EPRI	FALSE	(140,1.2e+03]	(140,350]	(140,350]	TRUE	TRUE	FALSE
1386	3	2	1	Public Primary 3-12	2.75758335422412	17001516	126	64	455	3	3	TRUE	275.758335422412	3	2	1	1	5	68	68	17	EINF2C EPRI	TRUE	(140,1.2e+03]	(140,350]	(140,350]	TRUE	TRUE	TRUE
1387	1	2	1	Public Secondary 12-16+	2.77264325323475	17001723	124	64	781	5	3	TRUE	277.264325323475	1	0	1	3	5	25	25	26	ESO BATX	TRUE	(140,1.2e+03]	(140,350]	(140,350]	TRUE	TRUE	TRUE
1388	3	0	2	Public Secondary 12-16+	2.75758335422412	17001735	126	64	1707	0	2	FALSE	275.758335422412	3	0	3	0	0	41	48	10	ESO BATX CFPM AA03 CFPS IFE	TRUE	(140,1.2e+03]	(140,350]	(140,350]	TRUE	FALSE	TRUE
1389	0	0	0	Public Primary 3-12	5.4017965525613	17001838	125	64	218	0	0	FALSE	540.17965525613	0	0	0	0	0	0	0	0	EINF2C EPRI	FALSE	(140,1.2e+03]	(350,1.2e+03]	(350,1.2e+03]	FALSE	FALSE	FALSE
1390	2	2	0	Public Primary 3-12	2.37068965517241	17001887	231	64	114	2	2	TRUE	237.068965517241	2	2	0	0	4	2	0	2	EINF2C EPRI	TRUE	(140,1.2e+03]	(140,350]	(140,350]	TRUE	TRUE	FALSE
1391	2	1	0	Public Primary 3-12	5.4017965525613	17001930	125	64	365	2	1	TRUE	540.17965525613	2	2	0	1	4	20	20	0	EINF2C EPRI	TRUE	(140,1.2e+03]	(350,1.2e+03]	(350,1.2e+03]	TRUE	TRUE	FALSE
1392	1	0	0	Public Primary 3-12	2.75758335422412	17001954	126	64	87	2	0	FALSE	275.758335422412	1	0	1	2	2	0	0	1	EINF2C EPRI	TRUE	(140,1.2e+03]	(140,350]	(140,350]	FALSE	FALSE	FALSE
1393	1	0	0	Public Primary 3-12	0.772737810061046	17001981	330	64	457	0	0	FALSE	77.2737810061046	1	0	1	0	0	0	0	20	EINF2C EPRI	TRUE	[0,140]	[0,140]	(14,140]	FALSE	FALSE	FALSE
1394	0	0	0	Public Primary 3-12	2.11685012701101	17002004	133	64	359	3	0	FALSE	211.685012701101	0	0	0	3	3	0	40	40	EINF2C EPRI	FALSE	(140,1.2e+03]	(140,350]	(140,350]	FALSE	FALSE	FALSE
1395	0	0	0	Public Primary 3-12	0.556560456379574	17002028	267	64	93	0	0	FALSE	55.6560456379574	0	0	0	0	0	0	0	0	EINF2C EPRI	FALSE	[0,140]	[0,140]	(14,140]	FALSE	FALSE	FALSE
1396	4	0	0	Public Primary 3-12	0.854779131178069	17002031	100	64	436	0	0	FALSE	85.4779131178069	4	1	3	0	1	0	0	64	EINF2C EPRI	TRUE	[0,140]	[0,140]	(14,140]	FALSE	FALSE	FALSE
1397	1	0	0	Public Primary 3-12	0.24975024975025	17002065	092	64	30	0	0	FALSE	24.975024975025	1	0	1	0	0	0	0	0	EINF2C EPRI	TRUE	[0,140]	[0,140]	(14,140]	FALSE	FALSE	FALSE
1398	0	0	0	Public Primary 3-12	0	17002077	134	64	363	0	0	FALSE	0	0	0	0	0	0	0	0	0	EINF2C EPRI	FALSE	[0,140]	[0,140]	[0,14]	FALSE	FALSE	FALSE
1399	0	0	0	Public Primary 3-12	0.556560456379574	17002089	267	64	153	0	0	FALSE	55.6560456379574	0	0	0	0	0	0	0	0	EINF2C EPRI	FALSE	[0,140]	[0,140]	(14,140]	FALSE	FALSE	FALSE
1400	2	0	0	Public Primary 3-12	10.0336494340777	17002090	103	71	94	0	0	FALSE	1003.36494340777	2	0	2	0	0	0	0	0	EINF2C EPRI	TRUE	(140,1.2e+03]	(350,1.2e+03]	(350,1.2e+03]	FALSE	FALSE	FALSE
1401	1	0	0	Public Primary 3-12	0.521700245944402	17002107	142	64	544	0	0	FALSE	52.1700245944402	1	0	1	0	0	0	0	19	EINF2C EPRI	TRUE	[0,140]	[0,140]	(14,140]	FALSE	FALSE	FALSE
1402	0	0	0	Public Primary 3-12	2.11685012701101	17002168	133	64	40	0	0	FALSE	211.685012701101	0	0	0	0	0	0	0	0	EINF2C EPRI	FALSE	(140,1.2e+03]	(140,350]	(140,350]	FALSE	FALSE	FALSE
1403	0	0	0	Public Primary 3-12	1.09629889493071	17002181	234	64	318	0	0	FALSE	109.629889493071	0	0	0	0	0	0	0	0	EINF2C EPRI	FALSE	[0,140]	[0,140]	(14,140]	FALSE	FALSE	FALSE
1404	0	0	0	Public Primary 3-12	2.37068965517241	17002193	231	64	91	0	0	FALSE	237.068965517241	0	0	0	0	0	0	2	1	EINF1C EINF2C EPRI	FALSE	(140,1.2e+03]	(140,350]	(140,350]	FALSE	FALSE	FALSE
1405	0	0	0	Public Primary 3-12	1.88289039108559	17002201	015	64	39	0	0	FALSE	188.289039108559	0	0	0	0	0	0	0	0	EINF2C EPRI	FALSE	(140,1.2e+03]	(140,350]	(140,350]	FALSE	FALSE	FALSE
1406	0	0	0	Public Primary 3-12	0.967585873246251	17002247	083	64	60	0	0	FALSE	96.7585873246251	0	0	0	0	0	0	0	0	EINF2C EPRI	FALSE	[0,140]	[0,140]	(14,140]	FALSE	FALSE	FALSE
1407	1	1	0	Public Primary 3-12	1.98735909298234	17002259	172	64	181	1	1	TRUE	198.735909298234	1	1	0	0	2	22	2	0	EINF2C EPRI	TRUE	(140,1.2e+03]	(140,350]	(140,350]	TRUE	TRUE	FALSE
1408	0	0	0	Public Primary 3-12	0.556560456379574	17002260	267	64	168	0	0	FALSE	55.6560456379574	0	0	0	0	0	0	0	0	EINF2C EPRI	FALSE	[0,140]	[0,140]	(14,140]	FALSE	FALSE	FALSE
1409	0	2	0	Public Primary 3-12	1.08610542800131	17002296	171	64	416	2	2	TRUE	108.610542800131	0	0	0	0	2	29	29	0	EINF2C EPRI	FALSE	[0,140]	[0,140]	(14,140]	TRUE	TRUE	FALSE
1410	2	0	0	Public Primary 3-12	1.08610542800131	17002314	171	64	449	0	0	FALSE	108.610542800131	2	1	1	0	1	0	0	33	EINF2C EPRI	TRUE	[0,140]	[0,140]	(14,140]	FALSE	FALSE	FALSE
1411	1	0	0	Public Primary 3-12	1.08610542800131	17002326	171	64	432	0	0	FALSE	108.610542800131	1	1	0	0	1	0	0	0	EINF2C EPRI	TRUE	[0,140]	[0,140]	(14,140]	FALSE	FALSE	FALSE
1412	1	0	0	Public Secondary 12-16+	1.08610542800131	17002387	171	64	757	0	0	FALSE	108.610542800131	1	0	1	0	0	0	0	0	ESO BATX CFPM CFPS	TRUE	[0,140]	[0,140]	(14,140]	FALSE	FALSE	FALSE
1413	11	3	0	Public Secondary 12-16+	1.08610542800131	17002399	171	64	1224	4	3	TRUE	108.610542800131	11	2	9	1	6	14	19	159	ESO BATX CFPM AA03 CFPS	TRUE	[0,140]	[0,140]	(14,140]	TRUE	TRUE	FALSE
1414	0	0	0	Public Primary 3-12	1.08610542800131	17002429	171	64	411	0	0	FALSE	108.610542800131	0	0	0	0	0	0	0	0	EINF2C EPRI	FALSE	[0,140]	[0,140]	(14,140]	FALSE	FALSE	FALSE
1415	0	0	0	Public Primary 3-12	0.556560456379574	17002430	267	64	42	0	0	FALSE	55.6560456379574	0	0	0	0	0	0	0	0	EINF2C EPRI	FALSE	[0,140]	[0,140]	(14,140]	FALSE	FALSE	FALSE
1416	0	0	0	Public Primary 3-12	2.64266248245107	17002442	005	64	29	0	0	FALSE	264.266248245107	0	0	0	0	0	0	0	0	EINF2C EPRI	FALSE	(140,1.2e+03]	(140,350]	(140,350]	FALSE	FALSE	FALSE
1417	0	0	0	Public Primary 3-12	1.98735909298234	17002481	172	64	404	0	0	FALSE	198.735909298234	0	0	0	0	0	1	2	4	EINF2C EPRI	FALSE	(140,1.2e+03]	(140,350]	(140,350]	FALSE	FALSE	FALSE
1418	1	1	0	Public Primary 3-12	1.98735909298234	17002491	172	64	376	1	1	TRUE	198.735909298234	1	0	1	0	1	0	0	0	EINF2C EPRI	TRUE	(140,1.2e+03]	(140,350]	(140,350]	TRUE	TRUE	FALSE
1419	1	2	0	Public Secondary 12-16+	1.98735909298234	17002545	172	64	782	2	2	TRUE	198.735909298234	1	0	1	0	2	47	48	32	ESO BATX	TRUE	(140,1.2e+03]	(140,350]	(140,350]	TRUE	TRUE	FALSE
1420	3	0	0	Public Secondary 12-16+	1.98735909298234	17002557	172	64	948	0	0	FALSE	198.735909298234	3	1	2	0	1	0	0	0	ESO BATX CFPM AA03 CFPS PFI	TRUE	(140,1.2e+03]	(140,350]	(140,350]	FALSE	FALSE	FALSE
1421	0	1	0	Public Primary 3-12	0.966850828729282	17002569	173	64	451	2	1	TRUE	96.6850828729282	0	0	0	1	2	17	0	0	EINF2C EPRI	FALSE	[0,140]	[0,140]	(14,140]	TRUE	TRUE	FALSE
1422	0	0	0	Public Primary 3-12	0.966850828729282	17002612	173	64	373	0	0	FALSE	96.6850828729282	0	0	0	0	0	0	0	0	EINF2C EPRI	FALSE	[0,140]	[0,140]	(14,140]	FALSE	FALSE	FALSE
1423	0	0	0	Public Primary 3-12	0.515026660203587	17002624	189	64	169	0	0	FALSE	51.5026660203587	0	0	0	0	0	0	0	0	EINF2C EPRI	FALSE	[0,140]	[0,140]	(14,140]	FALSE	FALSE	FALSE
1424	0	0	0	Public Primary 3-12	1.98735909298234	17002651	172	64	189	0	0	FALSE	198.735909298234	0	0	0	0	0	0	0	0	EINF2C EPRI	FALSE	(140,1.2e+03]	(140,350]	(140,350]	FALSE	FALSE	FALSE
1425	0	0	0	Public Primary 3-12	0.515026660203587	17002703	189	64	49	0	0	FALSE	51.5026660203587	0	0	0	0	0	11	0	0	EINF2C EPRI	FALSE	[0,140]	[0,140]	(14,140]	FALSE	FALSE	FALSE
1426	0	0	0	Public Primary 3-12	2.18210672485618	17002715	101	64	49	0	0	FALSE	218.210672485618	0	0	0	0	0	0	0	0	EINF2C EPRI	FALSE	(140,1.2e+03]	(140,350]	(140,350]	FALSE	FALSE	FALSE
1427	0	0	0	Public Primary 3-12	0.27266530334015	17002740	177	64	183	0	0	FALSE	27.266530334015	0	0	0	0	0	2	0	0	EINF2C EPRI	FALSE	[0,140]	[0,140]	(14,140]	FALSE	FALSE	FALSE
1428	0	0	0	Public Primary 3-12	0.94132412927518	17002752	347	64	159	0	0	FALSE	94.132412927518	1	0	0	0	0	0	0	0	EINF2C EPRI	TRUE	[0,140]	[0,140]	(14,140]	FALSE	FALSE	FALSE
1429	0	0	0	Public Primary 3-12	0	17002764	343	64	24	0	0	FALSE	0	0	0	0	0	0	0	0	0	EINF2C EPRI	FALSE	[0,140]	[0,140]	[0,14]	FALSE	FALSE	FALSE
1430	0	0	0	Public Primary 3-12	2.11685012701101	17002776	133	64	37	0	0	FALSE	211.685012701101	0	0	0	0	0	0	0	0	EINF2C EPRI	FALSE	(140,1.2e+03]	(140,350]	(140,350]	FALSE	FALSE	FALSE
1431	0	0	0	Public Primary 3-12	1.88289039108559	17002791	015	64	430	1	0	FALSE	188.289039108559	0	0	0	1	1	4	17	3	EINF2C EPRI	FALSE	(140,1.2e+03]	(140,350]	(140,350]	FALSE	FALSE	FALSE
1432	0	0	0	Public Primary 3-12	1.88289039108559	17002818	015	64	77	0	0	FALSE	188.289039108559	0	0	0	0	0	0	0	0	EINF2C EPRI	FALSE	(140,1.2e+03]	(140,350]	(140,350]	FALSE	FALSE	FALSE
1433	0	0	0	Public Primary 3-12	0	17002831	134	64	47	0	0	FALSE	0	0	0	0	0	0	0	0	0	EINF1C EINF2C EPRI	FALSE	[0,140]	[0,140]	[0,14]	FALSE	FALSE	FALSE
1434	0	0	0	Public Primary 3-12	0	17002879	134	64	73	0	0	FALSE	0	0	0	0	0	0	0	0	0	EINF2C EPRI	FALSE	[0,140]	[0,140]	[0,14]	FALSE	FALSE	FALSE
1435	3	5	1	Public Primary 3-12	10.0336494340777	17002880	103	71	366	10	6	TRUE	1003.36494340777	3	2	1	5	12	88	5	17	EINF2C EPRI	TRUE	(140,1.2e+03]	(350,1.2e+03]	(350,1.2e+03]	TRUE	TRUE	TRUE
1436	0	0	0	Public Primary 3-12	0.854779131178069	17002922	100	64	257	0	0	FALSE	85.4779131178069	0	0	0	0	0	0	0	0	EINF2C EPRI	FALSE	[0,140]	[0,140]	(14,140]	FALSE	FALSE	FALSE
1437	0	1	0	Public Primary 3-12	0.772737810061046	17002983	330	64	177	0	1	TRUE	77.2737810061046	0	0	0	0	0	0	19	0	EINF2C EPRI	FALSE	[0,140]	[0,140]	(14,140]	TRUE	TRUE	FALSE
1438	0	0	0	Public Primary 3-12	1.7247326664367	17002995	187	64	279	0	0	FALSE	172.47326664367	0	0	0	0	0	0	0	0	EINF2C EPRI	FALSE	(140,1.2e+03]	(140,350]	(140,350]	FALSE	FALSE	FALSE
1439	0	0	0	Public Primary 3-12	1.09629889493071	17003070	234	64	181	0	0	FALSE	109.629889493071	0	0	0	0	0	0	0	0	EINF2C EPRI	FALSE	[0,140]	[0,140]	(14,140]	FALSE	FALSE	FALSE
1440	1	0	0	Public Primary 3-12	0.94132412927518	17003082	347	64	88	0	0	FALSE	94.132412927518	1	1	0	0	1	0	0	0	EINF2C EPRI	TRUE	[0,140]	[0,140]	(14,140]	FALSE	FALSE	FALSE
1441	0	0	0	Public Primary 3-12	0.854779131178069	17003094	100	64	193	1	0	FALSE	85.4779131178069	0	0	0	1	1	1	18	0	EINF2C EPRI	FALSE	[0,140]	[0,140]	(14,140]	FALSE	FALSE	FALSE
1442	0	0	0	Public Primary 3-12	0.515026660203587	17003136	189	64	249	0	0	FALSE	51.5026660203587	0	0	0	0	0	0	0	2	EINF2C EPRI	FALSE	[0,140]	[0,140]	(14,140]	FALSE	FALSE	FALSE
1443	0	0	0	Public Primary 3-12	5.94250967385296	17003151	199	64	225	1	0	FALSE	594.250967385296	0	0	0	1	1	1	2	0	EINF2C EPRI	FALSE	(140,1.2e+03]	(350,1.2e+03]	(350,1.2e+03]	FALSE	FALSE	FALSE
1444	3	5	0	Public Secondary 12-16+	5.94250967385296	17003203	199	64	664	7	5	TRUE	594.250967385296	3	2	1	2	9	95	121	46	ESO BATX CFPM	TRUE	(140,1.2e+03]	(350,1.2e+03]	(350,1.2e+03]	TRUE	TRUE	FALSE
1445	2	2	1	Public Primary 3-12	5.94250967385296	17003215	199	64	380	12	3	TRUE	594.250967385296	2	2	0	10	14	28	46	3	EINF2C EPRI	TRUE	(140,1.2e+03]	(350,1.2e+03]	(350,1.2e+03]	TRUE	TRUE	TRUE
1446	0	0	0	Public Primary 3-12	0.27266530334015	17003227	177	64	53	0	0	FALSE	27.266530334015	0	0	0	0	0	0	0	0	EINF2C EPRI	FALSE	[0,140]	[0,140]	(14,140]	FALSE	FALSE	FALSE
1447	0	0	0	Public Primary 3-12	2.22562247878704	17003264	208	64	399	2	0	FALSE	222.562247878704	1	0	0	2	2	0	16	0	EINF2C EPRI	TRUE	(140,1.2e+03]	(140,350]	(140,350]	FALSE	FALSE	FALSE
1448	0	0	0	Public Secondary 12-16+	2.22562247878704	17003306	208	64	462	0	0	FALSE	222.562247878704	0	0	0	0	0	0	24	23	ESO BATX	FALSE	(140,1.2e+03]	(140,350]	(140,350]	FALSE	FALSE	FALSE
1449	0	0	0	Public Secondary 12-16+	2.22562247878704	17003318	208	64	965	0	0	FALSE	222.562247878704	0	0	0	0	0	94	66	15	ESO BATX CFPM CFPS	FALSE	(140,1.2e+03]	(140,350]	(140,350]	FALSE	FALSE	FALSE
1450	0	0	0	Public Primary 3-12	2.22562247878704	17003321	208	64	370	1	0	FALSE	222.562247878704	0	0	0	1	1	0	0	0	EINF2C EPRI	FALSE	(140,1.2e+03]	(140,350]	(140,350]	FALSE	FALSE	FALSE
1451	0	0	0	Public Primary 3-12	0.94132412927518	17003343	347	64	143	0	0	FALSE	94.132412927518	0	0	0	0	0	0	0	0	EINF2C EPRI	FALSE	[0,140]	[0,140]	(14,140]	FALSE	FALSE	FALSE
1452	0	0	0	Public Primary 3-12	3.9543627641644	17003392	127	64	522	0	0	FALSE	395.43627641644	0	0	0	0	0	0	0	0	EINF2C EPRI	FALSE	(140,1.2e+03]	(350,1.2e+03]	(350,1.2e+03]	FALSE	FALSE	FALSE
1453	1	5	0	Public Primary 3-12	3.9543627641644	17003422	127	64	548	7	5	TRUE	395.43627641644	1	1	0	2	8	21	21	21	EINF2C EPRI	TRUE	(140,1.2e+03]	(350,1.2e+03]	(350,1.2e+03]	TRUE	TRUE	FALSE
1454	0	0	0	Public Primary 3-12	1.37562712413012	17003434	008	64	357	0	0	FALSE	137.562712413012	0	0	0	0	0	0	1	3	EINF2C EPRI	FALSE	[0,140]	[0,140]	(14,140]	FALSE	FALSE	FALSE
1455	0	0	0	Public Primary 3-12	0.967585873246251	17003461	083	64	106	0	0	FALSE	96.7585873246251	0	0	0	0	0	0	0	0	EINF2C EPRI	FALSE	[0,140]	[0,140]	(14,140]	FALSE	FALSE	FALSE
1456	0	0	0	Public Primary 3-12	2.37068965517241	17003471	231	64	70	0	0	FALSE	237.068965517241	0	0	0	0	0	0	0	0	EINF2C EPRI	FALSE	(140,1.2e+03]	(140,350]	(140,350]	FALSE	FALSE	FALSE
1457	0	0	0	Public Primary 3-12	1.7247326664367	17003537	187	64	6	0	0	FALSE	172.47326664367	0	0	0	0	0	0	0	0	EINF2C EPRI	FALSE	(140,1.2e+03]	(140,350]	(140,350]	FALSE	FALSE	FALSE
1458	0	1	0	Public Primary 3-12	6.7449956483899	17003598	080	64	64	1	1	TRUE	674.49956483899	0	0	0	0	1	0	0	0	EINF1C EINF2C EPRI	FALSE	(140,1.2e+03]	(350,1.2e+03]	(350,1.2e+03]	TRUE	TRUE	FALSE
1459	0	0	0	Public Primary 3-12	0.24975024975025	17003616	092	64	61	0	0	FALSE	24.975024975025	0	0	0	0	0	0	0	0	EINF2C EPRI	FALSE	[0,140]	[0,140]	(14,140]	FALSE	FALSE	FALSE
1460	6	0	0	Public Primary 3-12	0.829716619862139	17003628	114	64	225	2	0	FALSE	82.9716619862139	6	4	2	2	6	0	0	0	EINF2C EPRI	TRUE	[0,140]	[0,140]	(14,140]	FALSE	FALSE	FALSE
1461	1	0	0	Public Primary 3-12	0.890736342042755	17003631	084	64	42	0	0	FALSE	89.0736342042755	1	0	1	0	0	0	0	21	EINF2C EPRI	TRUE	[0,140]	[0,140]	(14,140]	FALSE	FALSE	FALSE
1462	0	0	0	Public Primary 3-12	1.87311178247734	17003641	221	64	485	0	0	FALSE	187.311178247734	0	0	0	0	0	0	0	0	EINF2C EPRI	FALSE	(140,1.2e+03]	(140,350]	(140,350]	FALSE	FALSE	FALSE
1463	0	0	0	Public Primary 3-12	2.22562247878704	17003689	208	64	397	1	0	FALSE	222.562247878704	0	0	0	1	1	0	0	0	EINF2C EPRI	FALSE	(140,1.2e+03]	(140,350]	(140,350]	FALSE	FALSE	FALSE
1464	0	0	1	Public Primary 3-12	1.08610542800131	17003719	171	64	133	0	1	FALSE	108.610542800131	0	0	0	0	0	0	0	0	EINF2C EPRI	FALSE	[0,140]	[0,140]	(14,140]	TRUE	FALSE	TRUE
1465	0	0	0	Public Primary 3-12	0.770564438451165	17003732	346	64	248	0	0	FALSE	77.0564438451165	1	0	0	0	0	2	2	128	EINF2C EPRI	TRUE	[0,140]	[0,140]	(14,140]	FALSE	FALSE	FALSE
1466	0	0	1	Public Primary 3-12	2.37068965517241	17003756	231	64	436	0	1	FALSE	237.068965517241	0	0	0	0	0	0	0	0	EINF2C EPRI	FALSE	(140,1.2e+03]	(140,350]	(140,350]	TRUE	FALSE	TRUE
1467	1	0	0	Public Primary 3-12	6.7449956483899	17003768	080	64	141	0	0	FALSE	674.49956483899	1	1	0	0	1	0	0	0	EINF2C EPRI	TRUE	(140,1.2e+03]	(350,1.2e+03]	(350,1.2e+03]	FALSE	FALSE	FALSE
1468	1	0	1	Public Primary 3-12	2.64266248245107	17003781	005	64	176	0	1	FALSE	264.266248245107	1	1	0	0	1	2	2	17	EINF2C EPRI	TRUE	(140,1.2e+03]	(140,350]	(140,350]	TRUE	FALSE	TRUE
1469	0	0	0	Public Primary 3-12	1.88289039108559	17003801	015	64	122	0	0	FALSE	188.289039108559	1	0	0	0	0	0	0	0	EINF2C EPRI	TRUE	(140,1.2e+03]	(140,350]	(140,350]	FALSE	FALSE	FALSE
1470	1	0	0	Public Primary 3-12	1.09629889493071	17003823	234	64	358	0	0	FALSE	109.629889493071	1	0	1	0	0	0	0	0	EINF2C EPRI	TRUE	[0,140]	[0,140]	(14,140]	FALSE	FALSE	FALSE
1471	0	0	0	Public Primary 3-12	2.38525012893244	17003860	258	64	239	0	0	FALSE	238.525012893244	0	0	0	0	0	0	0	0	EINF2C EPRI	FALSE	(140,1.2e+03]	(140,350]	(140,350]	FALSE	FALSE	FALSE
1472	0	0	0	Public Primary 3-12	2.38525012893244	17003872	258	64	608	2	0	FALSE	238.525012893244	0	0	0	2	2	0	0	0	EINF2C EPRI	FALSE	(140,1.2e+03]	(140,350]	(140,350]	FALSE	FALSE	FALSE
1473	0	0	0	Public Primary 3-12	0.967585873246251	17003902	083	64	73	0	0	FALSE	96.7585873246251	0	0	0	0	0	0	0	0	EINF2C EPRI	FALSE	[0,140]	[0,140]	(14,140]	FALSE	FALSE	FALSE
1474	0	0	0	Public Primary 3-12	0.521700245944402	17003926	142	64	435	1	0	FALSE	52.1700245944402	0	0	0	1	1	0	0	0	EINF2C EPRI	FALSE	[0,140]	[0,140]	(14,140]	FALSE	FALSE	FALSE
1475	0	0	1	Public Primary 3-12	2.38525012893244	17003938	258	64	67	0	1	FALSE	238.525012893244	0	0	0	0	0	0	0	0	EINF2C EPRI	FALSE	(140,1.2e+03]	(140,350]	(140,350]	TRUE	FALSE	TRUE
1476	0	0	0	Public Primary 3-12	0.890736342042755	17003941	084	64	43	0	0	FALSE	89.0736342042755	1	0	0	0	0	2	0	17	EINF1C EINF2C EPRI	TRUE	[0,140]	[0,140]	(14,140]	FALSE	FALSE	FALSE
1477	0	0	0	Public Primary 3-12	0.94132412927518	17004001	347	64	277	0	0	FALSE	94.132412927518	0	0	0	0	0	0	0	0	EINF2C EPRI	FALSE	[0,140]	[0,140]	(14,140]	FALSE	FALSE	FALSE
1478	0	0	0	Public Primary 3-12	0.829716619862139	17004049	114	64	72	0	0	FALSE	82.9716619862139	0	0	0	0	0	0	0	0	EINF2C EPRI	FALSE	[0,140]	[0,140]	(14,140]	FALSE	FALSE	FALSE
1479	1	0	0	Public Primary 3-12	11.1516191293159	17004062	217	67	17	0	0	FALSE	1115.16191293159	1	1	0	0	1	0	0	0	EINF2C EPRI	TRUE	(140,1.2e+03]	(350,1.2e+03]	(350,1.2e+03]	FALSE	FALSE	FALSE
1480	0	0	0	Public Primary 3-12	1.09629889493071	17004074	234	64	307	0	0	FALSE	109.629889493071	0	0	0	0	0	0	1	0	EINF2C EPRI	FALSE	[0,140]	[0,140]	(14,140]	FALSE	FALSE	FALSE
1481	0	0	0	Public Primary 3-12	0.27266530334015	17004098	177	64	129	0	0	FALSE	27.266530334015	0	0	0	0	0	0	0	0	EINF2C EPRI	FALSE	[0,140]	[0,140]	(14,140]	FALSE	FALSE	FALSE
1482	0	1	0	Public Primary 3-12	5.94250967385296	17004116	199	64	310	1	1	TRUE	594.250967385296	0	0	0	0	1	3	3	3	EINF2C EPRI	FALSE	(140,1.2e+03]	(350,1.2e+03]	(350,1.2e+03]	TRUE	TRUE	FALSE
1483	0	0	0	Public Primary 3-12	0.829716619862139	17004128	114	64	48	0	0	FALSE	82.9716619862139	0	0	0	0	0	0	0	0	EINF2C EPRI	FALSE	[0,140]	[0,140]	(14,140]	FALSE	FALSE	FALSE
1484	0	0	0	Public Primary 3-12	6.7449956483899	17004153	080	64	97	2	0	FALSE	674.49956483899	0	0	0	2	2	0	18	18	EINF2C EPRI	FALSE	(140,1.2e+03]	(350,1.2e+03]	(350,1.2e+03]	FALSE	FALSE	FALSE
1485	0	0	0	Public Primary 3-12	3.50603817686015	17004189	238	67	83	0	0	FALSE	350.603817686015	0	0	0	0	0	0	0	0	EINF2C EPRI	FALSE	(140,1.2e+03]	(350,1.2e+03]	(350,1.2e+03]	FALSE	FALSE	FALSE
1486	1	0	0	Public Primary 3-12	0.556560456379574	17004190	267	64	169	0	0	FALSE	55.6560456379574	1	0	1	0	0	0	0	0	EINF2C EPRI	TRUE	[0,140]	[0,140]	(14,140]	FALSE	FALSE	FALSE
1487	0	0	0	Public Primary 3-12	0.27266530334015	17004207	177	64	118	0	0	FALSE	27.266530334015	0	0	0	0	0	0	0	0	EINF2C EPRI	FALSE	[0,140]	[0,140]	(14,140]	FALSE	FALSE	FALSE
1488	0	0	0	Public Primary 3-12	0.24975024975025	17004219	092	64	11	0	0	FALSE	24.975024975025	0	0	0	0	0	0	0	0	EINF2C EPRI	FALSE	[0,140]	[0,140]	(14,140]	FALSE	FALSE	FALSE
1489	0	0	0	Public Primary 3-12	0.829716619862139	17004220	114	64	41	0	0	FALSE	82.9716619862139	0	0	0	0	0	0	0	0	EINF2C EPRI	FALSE	[0,140]	[0,140]	(14,140]	FALSE	FALSE	FALSE
1490	2	0	0	Public Primary 3-12	0.556560456379574	17004232	267	64	130	0	0	FALSE	55.6560456379574	2	2	0	0	2	0	0	15	EINF2C EPRI	TRUE	[0,140]	[0,140]	(14,140]	FALSE	FALSE	FALSE
1491	0	0	0	Public Primary 3-12	0.556560456379574	17004244	267	64	31	0	0	FALSE	55.6560456379574	0	0	0	0	0	0	0	0	EINF2C EPRI	FALSE	[0,140]	[0,140]	(14,140]	FALSE	FALSE	FALSE
1492	0	0	0	Public Primary 3-12	1.87311178247734	17004281	221	64	302	0	0	FALSE	187.311178247734	0	0	0	0	0	0	0	2	EINF2C EPRI	FALSE	(140,1.2e+03]	(140,350]	(140,350]	FALSE	FALSE	FALSE
1493	0	0	0	Public Primary 3-12	2.11685012701101	17004293	133	64	11	0	0	FALSE	211.685012701101	0	0	0	0	0	0	0	0	EINF2C EPRI	FALSE	(140,1.2e+03]	(140,350]	(140,350]	FALSE	FALSE	FALSE
1494	0	0	0	Public Primary 3-12	5.4017965525613	17004335	125	64	200	0	0	FALSE	540.17965525613	0	0	0	0	0	2	1	1	EINF2C EPRI	FALSE	(140,1.2e+03]	(350,1.2e+03]	(350,1.2e+03]	FALSE	FALSE	FALSE
1495	0	1	0	Public Primary 3-12	2.75758335422412	17004347	126	64	86	1	1	TRUE	275.758335422412	0	0	0	0	1	0	11	11	EINF2C EPRI	FALSE	(140,1.2e+03]	(140,350]	(140,350]	TRUE	TRUE	FALSE
1496	0	4	0	Public Secondary 12-16+	1.47439004685733	17004438	119	64	853	4	4	TRUE	147.439004685733	0	0	0	0	4	21	0	0	ESO BATX CFPM	FALSE	(140,1.2e+03]	(140,350]	(140,350]	TRUE	TRUE	FALSE
1497	1	0	0	Public Primary 3-12	0.515026660203587	17004451	189	64	390	0	0	FALSE	51.5026660203587	1	0	1	0	0	0	0	15	EINF2C EPRI	TRUE	[0,140]	[0,140]	(14,140]	FALSE	FALSE	FALSE
1498	4	0	0	Public Primary 3-12	1.47439004685733	17004463	119	64	274	0	0	FALSE	147.439004685733	4	4	0	0	4	0	0	0	EINF2C EPRI	TRUE	(140,1.2e+03]	(140,350]	(140,350]	FALSE	FALSE	FALSE
1499	12	1	1	Public Secondary 12-16+	2.64266248245107	17004487	005	64	536	3	2	TRUE	264.266248245107	13	12	0	2	15	10	94	170	ESO BATX CFPM CFPS	TRUE	(140,1.2e+03]	(140,350]	(140,350]	TRUE	TRUE	TRUE
1500	4	0	0	Public Secondary 12-16+	2.37068965517241	17004499	231	64	1512	1	0	FALSE	237.068965517241	4	3	1	1	4	0	22	30	ESO BATX CFPM AA03 CFPS PFI	TRUE	(140,1.2e+03]	(140,350]	(140,350]	FALSE	FALSE	FALSE
1501	0	0	0	Public Secondary 12-16+	1.37562712413012	17004517	008	64	186	0	0	FALSE	137.562712413012	0	0	0	0	0	3	0	0	ESO BATX	FALSE	[0,140]	[0,140]	(14,140]	FALSE	FALSE	FALSE
1502	4	1	0	Public Primary 3-12	2.75758335422412	17004529	126	64	455	1	1	TRUE	275.758335422412	4	3	1	0	4	19	19	25	EINF2C EPRI	TRUE	(140,1.2e+03]	(140,350]	(140,350]	TRUE	TRUE	FALSE
1503	7	0	0	Public Secondary 12-16+	2.75758335422412	17004530	126	64	742	2	0	FALSE	275.758335422412	7	6	1	2	8	61	61	61	ESO BATX	TRUE	(140,1.2e+03]	(140,350]	(140,350]	FALSE	FALSE	FALSE
1504	1	2	0	Public Primary 3-12	1.88963509614157	17004566	085	64	295	2	2	TRUE	188.963509614157	1	1	0	0	3	28	28	0	EINF2C EPRI	TRUE	(140,1.2e+03]	(140,350]	(140,350]	TRUE	TRUE	FALSE
1505	1	1	0	Public Secondary 12-16+	2.64266248245107	17004578	005	64	333	1	1	TRUE	264.266248245107	1	0	1	0	1	0	0	31	ESO BATX	TRUE	(140,1.2e+03]	(140,350]	(140,350]	TRUE	TRUE	FALSE
1506	0	0	0	Public Primary 3-12	0.521700245944402	17004657	142	64	301	0	0	FALSE	52.1700245944402	0	0	0	0	0	0	0	0	EINF2C EPRI	FALSE	[0,140]	[0,140]	(14,140]	FALSE	FALSE	FALSE
1507	1	0	0	Public Primary 3-12	2.22562247878704	17004682	208	64	444	0	0	FALSE	222.562247878704	1	1	0	0	1	0	0	16	EINF2C EPRI	TRUE	(140,1.2e+03]	(140,350]	(140,350]	FALSE	FALSE	FALSE
1508	1	1	0	Public Primary 3-12	2.75758335422412	17004694	126	64	413	1	1	TRUE	275.758335422412	1	1	0	0	2	0	0	1	EINF2C EPRI	TRUE	(140,1.2e+03]	(140,350]	(140,350]	TRUE	TRUE	FALSE
1509	0	0	0	Public Primary 3-12	1.7247326664367	17004751	187	64	224	0	0	FALSE	172.47326664367	0	0	0	0	0	0	0	0	EINF2C EPRI	FALSE	(140,1.2e+03]	(140,350]	(140,350]	FALSE	FALSE	FALSE
1510	0	0	0	Public Primary 3-12	1.88289039108559	17004827	015	64	167	0	0	FALSE	188.289039108559	0	0	0	0	0	3	0	2	EINF2C EPRI	FALSE	(140,1.2e+03]	(140,350]	(140,350]	FALSE	FALSE	FALSE
1511	7	5	0	Public Primary 3-12	5.94250967385296	17004864	199	64	368	8	5	TRUE	594.250967385296	8	2	5	3	10	23	28	51	EINF2C EPRI	TRUE	(140,1.2e+03]	(350,1.2e+03]	(350,1.2e+03]	TRUE	TRUE	FALSE
1512	0	1	0	Public Primary 3-12	1.98735909298234	17004876	172	64	84	2	1	TRUE	198.735909298234	0	0	0	1	2	0	0	0	EINF2C EPRI	FALSE	(140,1.2e+03]	(140,350]	(140,350]	TRUE	TRUE	FALSE
1513	0	0	0	Public Primary 3-12	10.0336494340777	17004888	103	71	28	0	0	FALSE	1003.36494340777	0	0	0	0	0	0	0	0	EINF2C EPRI	FALSE	(140,1.2e+03]	(350,1.2e+03]	(350,1.2e+03]	FALSE	FALSE	FALSE
1514	0	0	0	Public Primary 3-12	1.47439004685733	17004891	119	64	460	0	0	FALSE	147.439004685733	0	0	0	0	0	0	0	0	EINF2C EPRI	FALSE	(140,1.2e+03]	(140,350]	(140,350]	FALSE	FALSE	FALSE
1515	1	0	0	Public Primary 3-12	1.09629889493071	17004906	234	64	373	0	0	FALSE	109.629889493071	1	1	0	0	1	0	0	0	EINF2C EPRI	TRUE	[0,140]	[0,140]	(14,140]	FALSE	FALSE	FALSE
1516	0	1	0	Public Primary 3-12	5.4017965525613	17004943	125	64	445	2	1	TRUE	540.17965525613	0	0	0	1	2	7	8	4	EINF2C EPRI	FALSE	(140,1.2e+03]	(350,1.2e+03]	(350,1.2e+03]	TRUE	TRUE	FALSE
1517	1	0	0	Public Primary 3-12	0.521700245944402	17004955	142	64	638	0	0	FALSE	52.1700245944402	1	0	1	0	0	0	0	0	EINF2C EPRI	TRUE	[0,140]	[0,140]	(14,140]	FALSE	FALSE	FALSE
1518	0	1	0	Public Primary 3-12	1.88963509614157	17005017	085	64	476	2	1	TRUE	188.963509614157	0	0	0	1	2	20	20	0	EINF2C EPRI	FALSE	(140,1.2e+03]	(140,350]	(140,350]	TRUE	TRUE	FALSE
1519	0	0	0	Public Primary 3-12	1.7247326664367	17005029	187	64	21	0	0	FALSE	172.47326664367	0	0	0	0	0	0	0	0	EINF2C EPRI	FALSE	(140,1.2e+03]	(140,350]	(140,350]	FALSE	FALSE	FALSE
1520	0	2	0	Public Secondary 12-16+	3.9543627641644	17005042	127	64	641	3	2	TRUE	395.43627641644	0	0	0	1	3	52	40	0	ESO BATX PFI	FALSE	(140,1.2e+03]	(350,1.2e+03]	(350,1.2e+03]	TRUE	TRUE	FALSE
1521	2	0	0	Public Primary 3-12	1.88289039108559	17005182	015	64	420	0	0	FALSE	188.289039108559	2	2	0	0	2	0	0	0	EINF2C EPRI	TRUE	(140,1.2e+03]	(140,350]	(140,350]	FALSE	FALSE	FALSE
1522	0	0	0	Public Primary 3-12	0.890736342042755	17005248	084	64	403	0	0	FALSE	89.0736342042755	0	0	0	0	0	0	0	0	EINF2C EPRI	FALSE	[0,140]	[0,140]	(14,140]	FALSE	FALSE	FALSE
1523	2	0	0	Public Secondary 12-16+	0.829716619862139	17005251	114	64	511	1	0	FALSE	82.9716619862139	2	2	0	1	3	9	49	0	ESO BATX CFPM	TRUE	[0,140]	[0,140]	(14,140]	FALSE	FALSE	FALSE
1524	0	0	0	Public Primary 3-12	0.967585873246251	17005261	083	64	34	0	0	FALSE	96.7585873246251	0	0	0	0	0	0	0	0	EINF2C EPRI	FALSE	[0,140]	[0,140]	(14,140]	FALSE	FALSE	FALSE
1525	1	0	0	Public Secondary 12-16+	0.966850828729282	17005352	173	64	850	0	0	FALSE	96.6850828729282	1	1	0	0	1	0	0	0	ESO BATX CFPM CFPS	TRUE	[0,140]	[0,140]	(14,140]	FALSE	FALSE	FALSE
1526	2	0	0	Public Secondary 12-16+	0.515026660203587	17005364	189	64	615	1	0	FALSE	51.5026660203587	2	2	0	1	3	3	25	7	ESO BATX CFPM CFPS	TRUE	[0,140]	[0,140]	(14,140]	FALSE	FALSE	FALSE
1527	0	4	0	Public Secondary 12-16+	1.87311178247734	17005376	221	64	985	7	4	TRUE	187.311178247734	2	0	0	3	7	0	0	2	ESO BATX CFPM AA03 CFPS PFI	TRUE	(140,1.2e+03]	(140,350]	(140,350]	TRUE	TRUE	FALSE
1528	21	7	0	Public Secondary 12-16+	5.94250967385296	17005388	199	64	955	7	7	TRUE	594.250967385296	21	10	11	0	17	0	20	190	ESO BATX CFPM AA03 CFPS	TRUE	(140,1.2e+03]	(350,1.2e+03]	(350,1.2e+03]	TRUE	TRUE	FALSE
1529	0	0	0	Public Primary 3-12	5.94250967385296	17005522	199	64	217	0	0	FALSE	594.250967385296	0	0	0	0	0	22	0	0	EINF2C EPRI	FALSE	(140,1.2e+03]	(350,1.2e+03]	(350,1.2e+03]	FALSE	FALSE	FALSE
1530	3	0	0	Public Secondary 12-16+	1.47439004685733	17005649	119	64	955	0	0	FALSE	147.439004685733	3	0	3	0	0	0	0	0	ESO BATX CFPM CFPS	TRUE	(140,1.2e+03]	(140,350]	(140,350]	FALSE	FALSE	FALSE
1531	1	0	0	Public Secondary 12-16+	0.854779131178069	17005650	100	64	623	0	0	FALSE	85.4779131178069	1	0	1	0	0	0	0	23	ESO BATX	TRUE	[0,140]	[0,140]	(14,140]	FALSE	FALSE	FALSE
1532	3	1	0	Public Secondary 12-16+	1.88963509614157	17005662	085	64	1220	3	1	TRUE	188.963509614157	3	0	3	2	3	0	65	25	ESO BATX CFPM AA03 CFPS PFI TEGM	TRUE	(140,1.2e+03]	(140,350]	(140,350]	TRUE	TRUE	FALSE
1533	7	1	0	Public Secondary 12-16+	1.7247326664367	17005704	187	64	847	1	1	TRUE	172.47326664367	7	4	3	0	5	31	0	225	ESO BATX CFPM CFPS PFI TEGM TEGS	TRUE	(140,1.2e+03]	(140,350]	(140,350]	TRUE	TRUE	FALSE
1534	2	0	0	Public Secondary 12-16+	1.88963509614157	17005731	085	64	821	2	0	FALSE	188.963509614157	2	1	1	2	3	0	0	68	ESO BATX CFPM CFPS	TRUE	(140,1.2e+03]	(140,350]	(140,350]	FALSE	FALSE	FALSE
1535	3	3	0	Public Secondary 12-16+	10.0336494340777	17005741	103	71	772	5	3	TRUE	1003.36494340777	3	0	3	2	5	72	103	26	ESO BATX CFPM CFPS PFI	TRUE	(140,1.2e+03]	(350,1.2e+03]	(350,1.2e+03]	TRUE	TRUE	FALSE
1536	4	1	0	Public Secondary 12-16+	1.08610542800131	17005893	171	64	938	2	1	TRUE	108.610542800131	4	1	3	1	3	34	58	27	ESO BATX CFPM AA03 CFPS	TRUE	[0,140]	[0,140]	(14,140]	TRUE	TRUE	FALSE
1537	2	0	0	Public Secondary 12-16+	0.521700245944402	17005911	142	64	832	1	0	FALSE	52.1700245944402	2	1	1	1	2	0	0	0	ESO BATX CFPM CFPS	TRUE	[0,140]	[0,140]	(14,140]	FALSE	FALSE	FALSE
1538	0	0	0	Public Secondary 12-16+	2.38525012893244	17005923	258	64	569	0	0	FALSE	238.525012893244	0	0	0	0	0	33	1	36	ESO BATX CFPM	FALSE	(140,1.2e+03]	(140,350]	(140,350]	FALSE	FALSE	FALSE
1539	10	0	0	Public Secondary 12-16+	0.515026660203587	17006083	189	64	649	2	0	FALSE	51.5026660203587	13	9	1	2	11	2	25	209	ESO BATX CFPM	TRUE	[0,140]	[0,140]	(14,140]	FALSE	FALSE	FALSE
1540	4	0	0	Public Secondary 12-16+	1.37562712413012	17006605	008	64	478	0	0	FALSE	137.562712413012	4	0	4	0	0	0	0	78	ESO BATX CFPM	TRUE	[0,140]	[0,140]	(14,140]	FALSE	FALSE	FALSE
1541	3	0	0	Public Secondary 12-16+	1.88289039108559	17006666	015	64	710	0	0	FALSE	188.289039108559	3	0	3	0	0	7	3	23	ESO BATX CFPM CFPS	TRUE	(140,1.2e+03]	(140,350]	(140,350]	FALSE	FALSE	FALSE
1542	0	0	0	Public Secondary 12-16+	0.24975024975025	17006681	092	64	133	0	0	FALSE	24.975024975025	0	0	0	0	0	1	1	1	ESO	FALSE	[0,140]	[0,140]	(14,140]	FALSE	FALSE	FALSE
1543	1	2	0	Public Secondary 12-16+	2.22562247878704	17006691	208	64	547	2	2	TRUE	222.562247878704	1	1	0	0	3	0	0	0	ESO BATX	TRUE	(140,1.2e+03]	(140,350]	(140,350]	TRUE	TRUE	FALSE
1544	2	1	0	Public Secondary 12-16+	2.18210672485618	17006708	101	64	682	2	1	TRUE	218.210672485618	2	0	2	1	2	19	34	68	ESO BATX	TRUE	(140,1.2e+03]	(140,350]	(140,350]	TRUE	TRUE	FALSE
1545	0	0	0	Public Primary 3-12	1.47439004685733	17006711	119	64	252	0	0	FALSE	147.439004685733	0	0	0	0	0	0	0	0	EINF2C EPRI	FALSE	(140,1.2e+03]	(140,350]	(140,350]	FALSE	FALSE	FALSE
1546	0	0	0	Public Primary 3-12	2.75758335422412	17006721	126	64	445	0	0	FALSE	275.758335422412	0	0	0	0	0	4	17	0	EINF2C EPRI	FALSE	(140,1.2e+03]	(140,350]	(140,350]	FALSE	FALSE	FALSE
1547	0	0	0	Public Secondary 12-16+	0.772737810061046	17006733	330	64	623	0	0	FALSE	77.2737810061046	0	0	0	0	0	0	0	0	ESO BATX CFPM PFI	FALSE	[0,140]	[0,140]	(14,140]	FALSE	FALSE	FALSE
1548	0	0	0	Public Secondary 12-16+	2.11685012701101	17006745	133	64	289	0	0	FALSE	211.685012701101	0	0	0	0	0	0	0	0	ESO BATX	FALSE	(140,1.2e+03]	(140,350]	(140,350]	FALSE	FALSE	FALSE
1549	1	1	0	Public Secondary 12-16+	0.854779131178069	17006757	100	64	469	1	1	TRUE	85.4779131178069	1	0	1	0	1	0	0	21	ESO BATX	TRUE	[0,140]	[0,140]	(14,140]	TRUE	TRUE	FALSE
1550	0	0	0	Public Secondary 12-16+	0	17006769	134	64	443	0	0	FALSE	0	0	0	0	0	0	0	0	49	ESO BATX CFPM	FALSE	[0,140]	[0,140]	[0,14]	FALSE	FALSE	FALSE
1551	1	2	0	Public Secondary 12-16+	0.521700245944402	17006770	142	64	670	2	2	TRUE	52.1700245944402	1	0	1	0	2	0	0	0	ESO BATX CFPM CFPS TEGM	TRUE	[0,140]	[0,140]	(14,140]	TRUE	TRUE	FALSE
1552	0	0	0	Public Primary 3-12	1.98735909298234	17006782	172	64	381	2	0	FALSE	198.735909298234	0	0	0	2	2	0	0	0	EINF2C EPRI	FALSE	(140,1.2e+03]	(140,350]	(140,350]	FALSE	FALSE	FALSE
1553	0	0	0	Public Primary 3-12	0.515026660203587	17006800	189	64	394	0	0	FALSE	51.5026660203587	0	0	0	0	0	0	0	0	EINF2C EPRI	FALSE	[0,140]	[0,140]	(14,140]	FALSE	FALSE	FALSE
1554	0	1	0	Public Secondary 12-16+	0.521700245944402	17006812	142	64	240	1	1	TRUE	52.1700245944402	0	0	0	0	1	0	27	0	ESO BATX	FALSE	[0,140]	[0,140]	(14,140]	TRUE	TRUE	FALSE
1555	0	1	1	Public Secondary 12-16+	1.09629889493071	17006824	234	64	645	2	2	TRUE	109.629889493071	0	0	0	1	2	25	2	0	ESO BATX AA01 CFPM CFPS	FALSE	[0,140]	[0,140]	(14,140]	TRUE	TRUE	TRUE
1556	0	1	0	Public Primary 3-12	0.556560456379574	17006836	267	64	417	2	1	TRUE	55.6560456379574	0	0	0	1	2	10	10	10	EINF2C EPRI	FALSE	[0,140]	[0,140]	(14,140]	TRUE	TRUE	FALSE
1557	1	0	0	Public Secondary 12-16+	0.515026660203587	17006851	189	64	592	0	0	FALSE	51.5026660203587	1	1	0	0	1	0	5	2	ESO BATX CFPM CFPS TEGM	TRUE	[0,140]	[0,140]	(14,140]	FALSE	FALSE	FALSE
1558	0	0	0	Public Primary 3-12	2.37068965517241	17006873	231	64	303	0	0	FALSE	237.068965517241	0	0	0	0	0	3	3	3	EINF2C EPRI	FALSE	(140,1.2e+03]	(140,350]	(140,350]	FALSE	FALSE	FALSE
1559	0	2	2	Public Secondary 12-16+	5.4017965525613	17006939	125	64	1033	2	4	TRUE	540.17965525613	0	0	0	0	2	27	27	39	ESO BATX CFPM AA03 CFPS	FALSE	(140,1.2e+03]	(350,1.2e+03]	(350,1.2e+03]	TRUE	TRUE	TRUE
1560	0	0	0	Public Primary 3-12	0.967585873246251	17006940	083	64	11	0	0	FALSE	96.7585873246251	0	0	0	0	0	0	0	0	EINF2C EPRI	FALSE	[0,140]	[0,140]	(14,140]	FALSE	FALSE	FALSE
1561	0	0	0	Public Primary 3-12	1.88289039108559	17006952	015	64	436	1	0	FALSE	188.289039108559	0	0	0	1	1	3	26	3	EINF2C EPRI	FALSE	(140,1.2e+03]	(140,350]	(140,350]	FALSE	FALSE	FALSE
1562	0	0	0	Public Secondary 12-16+	0.890736342042755	17007300	084	64	987	2	0	FALSE	89.0736342042755	0	0	0	2	2	0	0	42	ESO BATX CFPM CFPS CFAM	FALSE	[0,140]	[0,140]	(14,140]	FALSE	FALSE	FALSE
1563	0	4	0	Public Secondary 12-16+	1.47439004685733	17007609	119	64	701	6	4	TRUE	147.439004685733	0	0	0	2	6	93	85	0	ESO BATX CFPM CFPS	FALSE	(140,1.2e+03]	(140,350]	(140,350]	TRUE	TRUE	FALSE
1564	0	2	0	Public Primary 3-12	1.88963509614157	17007828	085	64	500	2	2	TRUE	188.963509614157	0	0	0	0	2	49	0	0	EINF2C EPRI	FALSE	(140,1.2e+03]	(140,350]	(140,350]	TRUE	TRUE	FALSE
1565	0	0	0	Public Primary 3-12	0.515026660203587	17007907	189	64	347	1	0	FALSE	51.5026660203587	1	0	0	1	1	0	45	0	EINF2C EPRI	TRUE	[0,140]	[0,140]	(14,140]	FALSE	FALSE	FALSE
1566	2	3	1	Public Primary 3-12	5.94250967385296	17007919	199	64	394	9	4	TRUE	594.250967385296	2	1	1	6	10	35	50	0	EINF2C EPRI	TRUE	(140,1.2e+03]	(350,1.2e+03]	(350,1.2e+03]	TRUE	TRUE	TRUE
1567	0	2	1	Public Primary 3-12	1.47439004685733	17008006	119	64	424	2	3	TRUE	147.439004685733	0	0	0	0	2	29	29	34	EINF2C EPRI	FALSE	(140,1.2e+03]	(140,350]	(140,350]	TRUE	TRUE	TRUE
1568	0	0	0	Public Primary 3-12	2.22562247878704	17008018	208	64	411	0	0	FALSE	222.562247878704	0	0	0	0	0	0	0	0	EINF2C EPRI	FALSE	(140,1.2e+03]	(140,350]	(140,350]	FALSE	FALSE	FALSE
1569	1	1	0	Public Primary 3-12	0.521700245944402	17008080	142	64	712	2	1	TRUE	52.1700245944402	1	1	0	1	3	0	0	20	EINF2C EPRI	TRUE	[0,140]	[0,140]	(14,140]	TRUE	TRUE	FALSE
1570	1	0	0	Public Primary 3-12	0.515026660203587	17008237	189	64	394	0	0	FALSE	51.5026660203587	1	1	0	0	1	0	0	15	EINF2C EPRI	TRUE	[0,140]	[0,140]	(14,140]	FALSE	FALSE	FALSE
1571	2	2	0	Public Primary 3-12	1.87311178247734	17008249	221	64	434	2	2	TRUE	187.311178247734	2	1	1	0	3	19	19	0	EINF2C EPRI	TRUE	(140,1.2e+03]	(140,350]	(140,350]	TRUE	TRUE	FALSE
1572	1	0	0	Public Primary 3-12	1.88963509614157	17008274	085	64	395	0	0	FALSE	188.963509614157	1	1	0	0	1	0	0	0	EINF2C EPRI	TRUE	(140,1.2e+03]	(140,350]	(140,350]	FALSE	FALSE	FALSE
1573	6	0	1	Public Primary 3-12	3.9543627641644	17008286	127	64	449	3	1	FALSE	395.43627641644	6	6	0	3	9	2	25	5	EINF2C EPRI	TRUE	(140,1.2e+03]	(350,1.2e+03]	(350,1.2e+03]	TRUE	FALSE	TRUE
1574	4	1	0	Public Primary 3-12	5.94250967385296	17008298	199	64	379	13	1	TRUE	594.250967385296	4	2	2	12	15	0	32	15	EINF2C EPRI	TRUE	(140,1.2e+03]	(350,1.2e+03]	(350,1.2e+03]	TRUE	TRUE	FALSE
1575	2	0	0	Public Secondary 12-16+	0.556560456379574	17008390	267	64	496	2	0	FALSE	55.6560456379574	2	2	0	2	4	0	0	26	ESO BATX CFPM	TRUE	[0,140]	[0,140]	(14,140]	FALSE	FALSE	FALSE
1576	10	0	0	Public Secondary 12-16+	5.94250967385296	17008407	199	64	270	4	0	FALSE	594.250967385296	10	2	8	4	6	0	0	0	ESO CFPM	TRUE	(140,1.2e+03]	(350,1.2e+03]	(350,1.2e+03]	FALSE	FALSE	FALSE
1577	0	0	0	Public Primary 3-12	10.0336494340777	17008419	103	71	197	0	0	FALSE	1003.36494340777	0	0	0	0	0	21	3	0	EINF2C EPRI	FALSE	(140,1.2e+03]	(350,1.2e+03]	(350,1.2e+03]	FALSE	FALSE	FALSE
1578	3	0	0	Public Primary 3-12	1.47439004685733	17008444	119	64	454	1	0	FALSE	147.439004685733	3	1	2	1	2	0	25	51	EINF2C EPRI	TRUE	(140,1.2e+03]	(140,350]	(140,350]	FALSE	FALSE	FALSE
1579	0	0	0	Public Primary 3-12	0.966850828729282	17008468	173	64	201	0	0	FALSE	96.6850828729282	0	0	0	0	0	0	0	0	EINF2C EPRI	FALSE	[0,140]	[0,140]	(14,140]	FALSE	FALSE	FALSE
1580	4	1	0	Public Primary 3-12	2.18210672485618	17008471	101	64	408	2	1	TRUE	218.210672485618	6	3	1	1	5	19	19	15	EINF2C EPRI	TRUE	(140,1.2e+03]	(140,350]	(140,350]	TRUE	TRUE	FALSE
1581	0	0	0	Public Primary 3-12	0.829716619862139	17008481	114	64	208	0	0	FALSE	82.9716619862139	0	0	0	0	0	0	0	0	EINF2C EPRI	FALSE	[0,140]	[0,140]	(14,140]	FALSE	FALSE	FALSE
1582	0	0	0	Public Primary 3-12	0.966850828729282	17008493	173	64	139	0	0	FALSE	96.6850828729282	0	0	0	0	0	0	0	0	EINF2C EPRI	FALSE	[0,140]	[0,140]	(14,140]	FALSE	FALSE	FALSE
1583	0	0	0	Public Primary 3-12	0.854779131178069	17008501	100	64	433	0	0	FALSE	85.4779131178069	0	0	0	0	0	0	0	0	EINF2C EPRI	FALSE	[0,140]	[0,140]	(14,140]	FALSE	FALSE	FALSE
1584	3	1	0	Public Primary 3-12	1.98735909298234	17008523	172	64	440	2	1	TRUE	198.735909298234	7	0	3	1	2	22	22	65	EINF2C EPRI	TRUE	(140,1.2e+03]	(140,350]	(140,350]	TRUE	TRUE	FALSE
1585	0	0	0	Public Primary 3-12	1.09629889493071	17008547	234	64	283	0	0	FALSE	109.629889493071	0	0	0	0	0	0	0	0	EINF2C EPRI	FALSE	[0,140]	[0,140]	(14,140]	FALSE	FALSE	FALSE
1586	0	0	0	Public Primary 3-12	0.27266530334015	17008641	177	64	86	0	0	FALSE	27.266530334015	0	0	0	0	0	0	0	3	EINF1C EINF2C EPRI	FALSE	[0,140]	[0,140]	(14,140]	FALSE	FALSE	FALSE
1587	0	0	0	Public Secondary 12-16+	0.854779131178069	17008651	100	64	283	0	0	FALSE	85.4779131178069	0	0	0	0	0	0	0	0	ESO	FALSE	[0,140]	[0,140]	(14,140]	FALSE	FALSE	FALSE
1588	2	0	0	Public Primary 3-12	2.75758335422412	17008675	126	64	450	0	0	FALSE	275.758335422412	2	1	1	0	1	4	2	22	EINF2C EPRI	TRUE	(140,1.2e+03]	(140,350]	(140,350]	FALSE	FALSE	FALSE
1589	0	0	0	Public Primary 3-12	5.94250967385296	17008687	199	64	335	4	0	FALSE	594.250967385296	0	0	0	4	4	0	56	0	EINF2C EPRI	FALSE	(140,1.2e+03]	(350,1.2e+03]	(350,1.2e+03]	FALSE	FALSE	FALSE
1590	0	0	0	Public Primary 3-12	1.08610542800131	17008778	171	64	271	0	0	FALSE	108.610542800131	0	0	0	0	0	0	0	0	EINF2C EPRI	FALSE	[0,140]	[0,140]	(14,140]	FALSE	FALSE	FALSE
1591	0	0	0	Public Primary 3-12	0.854779131178069	17008781	100	64	264	1	0	FALSE	85.4779131178069	0	0	0	1	1	0	2	1	EINF2C EPRI	FALSE	[0,140]	[0,140]	(14,140]	FALSE	FALSE	FALSE
1592	0	1	0	Public Primary 3-12	1.47439004685733	17008808	119	64	456	3	1	TRUE	147.439004685733	0	0	0	2	3	0	34	0	EINF2C EPRI	FALSE	(140,1.2e+03]	(140,350]	(140,350]	TRUE	TRUE	FALSE
1593	1	0	0	Public Primary 3-12	1.08610542800131	17008882	171	64	210	0	0	FALSE	108.610542800131	1	1	0	0	1	0	0	0	EINF2C EPRI	TRUE	[0,140]	[0,140]	(14,140]	FALSE	FALSE	FALSE
1594	0	0	0	Public Primary 3-12	0.772737810061046	17008894	330	64	110	0	0	FALSE	77.2737810061046	0	0	0	0	0	0	0	0	EINF2C EPRI	FALSE	[0,140]	[0,140]	(14,140]	FALSE	FALSE	FALSE
1595	0	0	0	Public Secondary 12-16+	1.09629889493071	17008951	234	64	224	1	0	FALSE	109.629889493071	1	0	0	1	1	2	1	0	ESO	TRUE	[0,140]	[0,140]	(14,140]	FALSE	FALSE	FALSE
1596	0	0	3	Public Primary 3-12	0.890736342042755	17008997	084	64	159	0	3	FALSE	89.0736342042755	0	0	0	0	0	32	0	0	EINF2C EPRI	FALSE	[0,140]	[0,140]	(14,140]	TRUE	FALSE	TRUE
1597	5	1	0	Public Primary 3-12	2.75758335422412	17009126	126	64	456	1	1	TRUE	275.758335422412	5	0	5	0	1	1	4	64	EINF2C EPRI	TRUE	(140,1.2e+03]	(140,350]	(140,350]	TRUE	TRUE	FALSE
1598	0	0	0	Public Primary 3-12	0.854779131178069	17009138	100	64	388	0	0	FALSE	85.4779131178069	2	0	0	0	0	0	0	0	EINF2C EPRI	TRUE	[0,140]	[0,140]	(14,140]	FALSE	FALSE	FALSE
1599	0	0	0	Public Primary 3-12	1.09629889493071	17009199	234	64	210	0	0	FALSE	109.629889493071	0	0	0	0	0	0	0	1	EINF2C EPRI	FALSE	[0,140]	[0,140]	(14,140]	FALSE	FALSE	FALSE
1600	1	1	0	Public Secondary 12-16+	5.4017965525613	17009205	125	64	569	1	1	TRUE	540.17965525613	1	0	1	0	1	40	40	8	ESO BATX	TRUE	(140,1.2e+03]	(350,1.2e+03]	(350,1.2e+03]	TRUE	TRUE	FALSE
1601	0	1	0	Public Primary 3-12	0.854779131178069	17009242	100	64	224	1	1	TRUE	85.4779131178069	0	0	0	0	1	0	0	0	EINF2C EPRI	FALSE	[0,140]	[0,140]	(14,140]	TRUE	TRUE	FALSE
1602	0	1	0	Public Primary 3-12	2.22562247878704	17009278	208	64	199	1	1	TRUE	222.562247878704	0	0	0	0	1	0	0	0	EINF2C EPRI	FALSE	(140,1.2e+03]	(140,350]	(140,350]	TRUE	TRUE	FALSE
1603	0	0	0	Public Secondary 12-16+	1.09629889493071	17009308	234	64	345	1	0	FALSE	109.629889493071	0	0	0	1	1	0	37	1	ESO	FALSE	[0,140]	[0,140]	(14,140]	FALSE	FALSE	FALSE
1604	1	0	0	Public Primary 3-12	1.88289039108559	17009345	015	64	291	0	0	FALSE	188.289039108559	1	0	1	0	0	0	0	0	EINF2C EPRI	TRUE	(140,1.2e+03]	(140,350]	(140,350]	FALSE	FALSE	FALSE
1605	1	0	0	Public Primary 3-12	0.890736342042755	17009710	084	64	174	0	0	FALSE	89.0736342042755	1	0	1	0	0	6	1	20	EINF2C EPRI	TRUE	[0,140]	[0,140]	(14,140]	FALSE	FALSE	FALSE
1606	2	3	0	Public Secondary 12-16+	5.94250967385296	17009783	199	64	334	4	3	TRUE	594.250967385296	2	1	1	1	5	30	39	5	ESO BATX	TRUE	(140,1.2e+03]	(350,1.2e+03]	(350,1.2e+03]	TRUE	TRUE	FALSE
1607	1	1	1	Public Primary 3-12	5.94250967385296	17009850	199	64	406	2	2	TRUE	594.250967385296	1	0	1	1	2	23	23	23	EINF2C EPRI	TRUE	(140,1.2e+03]	(350,1.2e+03]	(350,1.2e+03]	TRUE	TRUE	TRUE
1608	0	0	0	Public Secondary 12-16+	0.772737810061046	17010037	330	64	140	0	0	FALSE	77.2737810061046	0	0	0	0	0	0	0	0	ESO	FALSE	[0,140]	[0,140]	(14,140]	FALSE	FALSE	FALSE
1609	1	0	0	Public Primary 3-12	3.9543627641644	17010049	127	64	248	0	0	FALSE	395.43627641644	1	1	0	0	1	0	0	1	EINF2C EPRI	TRUE	(140,1.2e+03]	(350,1.2e+03]	(350,1.2e+03]	FALSE	FALSE	FALSE
1610	0	0	0	Public Secondary 12-16+	3.9543627641644	17010189	127	64	237	0	0	FALSE	395.43627641644	0	0	0	0	0	0	0	0	ESO	FALSE	(140,1.2e+03]	(350,1.2e+03]	(350,1.2e+03]	FALSE	FALSE	FALSE
1611	7	0	0	Public Secondary 12-16+	2.75758335422412	17010414	126	64	481	0	0	FALSE	275.758335422412	7	2	5	0	2	8	8	8	ESO	TRUE	(140,1.2e+03]	(140,350]	(140,350]	FALSE	FALSE	FALSE
1612	0	0	0	Public Secondary 12-16+	2.37068965517241	17010682	231	64	109	0	0	FALSE	237.068965517241	0	0	0	0	0	0	0	0	ESO	FALSE	(140,1.2e+03]	(140,350]	(140,350]	FALSE	FALSE	FALSE
1613	1	0	0	Public Secondary 12-16+	0.521700245944402	17010700	142	64	56	0	0	FALSE	52.1700245944402	1	0	1	0	0	0	0	0	ESO	TRUE	[0,140]	[0,140]	(14,140]	FALSE	FALSE	FALSE
1614	0	0	0	Public Primary 3-12	4.09602507479698	25000031	014	61	33	0	0	FALSE	409.602507479698	0	0	0	0	0	0	0	0	EINF2C EPRI	FALSE	(140,1.2e+03]	(350,1.2e+03]	(350,1.2e+03]	FALSE	FALSE	FALSE
1615	1	0	0	Public Primary 3-12	3.56478611283323	25000067	001	61	362	0	0	FALSE	356.478611283323	1	0	1	0	0	0	0	0	EINF2C EPRI	TRUE	(140,1.2e+03]	(350,1.2e+03]	(350,1.2e+03]	FALSE	FALSE	FALSE
1616	0	0	0	Public Primary 3-12	1.34436946436103	25000110	161	61	55	0	0	FALSE	134.436946436103	0	0	0	0	0	0	0	0	EINF2C EPRI	FALSE	[0,140]	[0,140]	(14,140]	FALSE	FALSE	FALSE
1617	0	0	0	Public Primary 3-12	1.23289360128221	25000122	233	71	12	0	0	FALSE	123.289360128221	0	0	0	0	0	0	0	0	EINF1C EINF2C EPRI	FALSE	[0,140]	[0,140]	(14,140]	FALSE	FALSE	FALSE
1618	0	0	0	Public Primary 3-12	1.25976316452507	25000146	086	61	21	0	0	FALSE	125.976316452507	0	0	0	0	0	0	0	0	EINF2C EPRI	FALSE	[0,140]	[0,140]	(14,140]	FALSE	FALSE	FALSE
1619	1	0	0	Public Primary 3-12	0.133725595078898	25000158	329	61	179	0	0	FALSE	13.3725595078898	1	1	0	0	1	0	0	0	EINF2C EPRI	TRUE	[0,140]	[0,140]	[0,14]	FALSE	FALSE	FALSE
1620	0	0	0	Public Primary 3-12	0.924486279783166	25000161	141	61	122	0	0	FALSE	92.4486279783166	0	0	0	0	0	0	0	0	EINF2C EPRI	FALSE	[0,140]	[0,140]	(14,140]	FALSE	FALSE	FALSE
1621	0	0	0	Public Primary 3-12	1.25976316452507	25000171	086	61	89	0	0	FALSE	125.976316452507	0	0	0	0	0	0	0	0	EINF1C EINF2C EPRI	FALSE	[0,140]	[0,140]	(14,140]	FALSE	FALSE	FALSE
1622	0	0	0	Public Primary 3-12	0.133725595078898	25000183	329	61	11	0	0	FALSE	13.3725595078898	0	0	0	0	0	0	0	0	EINF2C EPRI	FALSE	[0,140]	[0,140]	[0,14]	FALSE	FALSE	FALSE
1623	0	1	0	Public Primary 3-12	0.569313976658127	25000195	002	61	532	1	1	TRUE	56.9313976658127	0	0	0	0	1	18	18	18	EINF2C EPRI	FALSE	[0,140]	[0,140]	(14,140]	TRUE	TRUE	FALSE
1624	0	0	0	Public Primary 3-12	0.924486279783166	25000225	141	61	340	3	0	FALSE	92.4486279783166	1	0	0	3	3	0	0	20	EINF2C EPRI	TRUE	[0,140]	[0,140]	(14,140]	FALSE	FALSE	FALSE
1625	0	0	0	Public Primary 3-12	0.133725595078898	25000274	329	61	15	0	0	FALSE	13.3725595078898	0	0	0	0	0	0	0	0	EINF2C EPRI	FALSE	[0,140]	[0,140]	[0,14]	FALSE	FALSE	FALSE
1626	0	0	0	Public Primary 3-12	4.3442283822921	25000286	003	61	24	0	0	FALSE	434.42283822921	0	0	0	0	0	0	0	0	EINF1C EINF2C EPRI	FALSE	(140,1.2e+03]	(350,1.2e+03]	(350,1.2e+03]	FALSE	FALSE	FALSE
1627	0	0	0	Public Primary 3-12	0.680387821058003	25000316	174	71	12	0	0	FALSE	68.0387821058003	0	0	0	0	0	0	0	0	EINF2C EPRI	FALSE	[0,140]	[0,140]	(14,140]	FALSE	FALSE	FALSE
1628	0	0	0	Public Primary 3-12	2.35162374020157	25000341	334	61	517	0	0	FALSE	235.162374020157	0	0	0	0	0	0	0	0	EINF2C EPRI	FALSE	(140,1.2e+03]	(140,350]	(140,350]	FALSE	FALSE	FALSE
1629	1	1	0	Public Primary 3-12	0.924486279783166	25000468	141	61	492	1	1	TRUE	92.4486279783166	1	0	1	0	1	18	18	18	EINF2C EPRI	TRUE	[0,140]	[0,140]	(14,140]	TRUE	TRUE	FALSE
1630	0	0	0	Public Primary 3-12	2.35162374020157	25000481	334	61	56	0	0	FALSE	235.162374020157	0	0	0	0	0	0	0	0	EINF2C EPRI	FALSE	(140,1.2e+03]	(140,350]	(140,350]	FALSE	FALSE	FALSE
1631	0	0	0	Public Primary 3-12	2.35162374020157	25000511	334	61	21	0	0	FALSE	235.162374020157	0	0	0	0	0	0	0	0	EINF2C EPRI	FALSE	(140,1.2e+03]	(140,350]	(140,350]	FALSE	FALSE	FALSE
1632	1	0	0	Public Primary 3-12	2.26586102719033	25000535	007	71	41	0	0	FALSE	226.586102719033	1	1	0	0	1	0	0	1	EINF2C EPRI	TRUE	(140,1.2e+03]	(140,350]	(140,350]	FALSE	FALSE	FALSE
1633	0	0	0	Public Primary 3-12	2.26586102719033	25000559	007	71	8	0	0	FALSE	226.586102719033	0	0	0	0	0	0	0	0	EINF2C EPRI	FALSE	(140,1.2e+03]	(140,350]	(140,350]	FALSE	FALSE	FALSE
1634	0	0	0	Public Primary 3-12	2.26586102719033	25000560	007	71	53	0	0	FALSE	226.586102719033	1	0	0	0	0	0	0	0	EINF2C EPRI	TRUE	(140,1.2e+03]	(140,350]	(140,350]	FALSE	FALSE	FALSE
1635	0	0	0	Public Primary 3-12	1.21956348038185	25000584	245	61	138	0	0	FALSE	121.956348038185	0	0	0	0	0	0	0	0	EINF2C EPRI	FALSE	[0,140]	[0,140]	(14,140]	FALSE	FALSE	FALSE
1636	0	0	0	Public Primary 3-12	1.25976316452507	25000602	086	61	120	0	0	FALSE	125.976316452507	0	0	0	0	0	0	0	0	EINF2C EPRI	FALSE	[0,140]	[0,140]	(14,140]	FALSE	FALSE	FALSE
1637	0	1	0	Public Primary 3-12	0.133725595078898	25000626	329	61	108	1	1	TRUE	13.3725595078898	0	0	0	0	1	4	1	0	EINF2C EPRI	FALSE	[0,140]	[0,140]	[0,14]	TRUE	TRUE	FALSE
1638	0	2	0	Public Primary 3-12	0.494926998267755	25000638	012	61	306	2	2	TRUE	49.4926998267755	0	0	0	0	2	0	0	0	EINF2C EPRI	FALSE	[0,140]	[0,140]	(14,140]	TRUE	TRUE	FALSE
1639	0	0	0	Public Primary 3-12	4.09602507479698	25000675	014	61	14	0	0	FALSE	409.602507479698	0	0	0	0	0	0	0	0	EINF2C EPRI	FALSE	(140,1.2e+03]	(350,1.2e+03]	(350,1.2e+03]	FALSE	FALSE	FALSE
1640	0	0	0	Public Primary 3-12	4.09602507479698	25000699	014	61	15	0	0	FALSE	409.602507479698	0	0	0	0	0	0	0	0	EINF2C EPRI	FALSE	(140,1.2e+03]	(350,1.2e+03]	(350,1.2e+03]	FALSE	FALSE	FALSE
1641	0	0	0	Public Primary 3-12	4.09602507479698	25000717	014	61	8	0	0	FALSE	409.602507479698	0	0	0	0	0	0	0	0	EINF2C EPRI	FALSE	(140,1.2e+03]	(350,1.2e+03]	(350,1.2e+03]	FALSE	FALSE	FALSE
1642	0	0	0	Public Primary 3-12	0.588235294117647	25000730	232	61	245	0	0	FALSE	58.8235294117647	0	0	0	0	0	0	0	0	EINF2C EPRI	FALSE	[0,140]	[0,140]	(14,140]	FALSE	FALSE	FALSE
1643	0	2	0	Public Primary 3-12	4.09602507479698	25000778	014	61	431	3	2	TRUE	409.602507479698	0	0	0	1	3	38	0	0	EINF2C EPRI	FALSE	(140,1.2e+03]	(350,1.2e+03]	(350,1.2e+03]	TRUE	TRUE	FALSE
1644	0	0	0	Public Primary 3-12	4.09602507479698	25000781	014	61	212	0	0	FALSE	409.602507479698	0	0	0	0	0	0	0	0	EINF2C EPRI	FALSE	(140,1.2e+03]	(350,1.2e+03]	(350,1.2e+03]	FALSE	FALSE	FALSE
1645	1	0	0	Public Secondary 12-16+	4.09602507479698	25000833	014	61	495	1	0	FALSE	409.602507479698	1	1	0	1	2	0	26	0	ESO BATX	TRUE	(140,1.2e+03]	(350,1.2e+03]	(350,1.2e+03]	FALSE	FALSE	FALSE
1646	0	0	0	Public Primary 3-12	4.09602507479698	25000857	014	61	223	0	0	FALSE	409.602507479698	0	0	0	0	0	0	0	0	EINF2C EPRI	FALSE	(140,1.2e+03]	(350,1.2e+03]	(350,1.2e+03]	FALSE	FALSE	FALSE
1647	0	0	0	Public Primary 3-12	1.34436946436103	25000869	161	61	68	0	0	FALSE	134.436946436103	0	0	0	0	0	0	20	0	EINF2C EPRI	FALSE	[0,140]	[0,140]	(14,140]	FALSE	FALSE	FALSE
1648	0	0	0	Public Primary 3-12	4.05651140019583	25000951	081	61	31	0	0	FALSE	405.651140019583	0	0	0	0	0	0	0	0	EINF2C EPRI	FALSE	(140,1.2e+03]	(350,1.2e+03]	(350,1.2e+03]	FALSE	FALSE	FALSE
1649	0	0	0	Public Primary 3-12	4.09602507479698	25000961	014	61	106	0	0	FALSE	409.602507479698	0	0	0	0	0	0	0	0	EINF2C EPRI	FALSE	(140,1.2e+03]	(350,1.2e+03]	(350,1.2e+03]	FALSE	FALSE	FALSE
1650	0	0	1	Public Primary 3-12	1.34436946436103	25000985	161	61	172	0	1	FALSE	134.436946436103	0	0	0	0	0	0	0	0	EINF2C EPRI	FALSE	[0,140]	[0,140]	(14,140]	TRUE	FALSE	TRUE
1651	0	0	0	Public Primary 3-12	4.09602507479698	25001001	014	61	8	0	0	FALSE	409.602507479698	0	0	0	0	0	0	0	0	EINF1C EINF2C EPRI	FALSE	(140,1.2e+03]	(350,1.2e+03]	(350,1.2e+03]	FALSE	FALSE	FALSE
1652	0	3	0	Public Primary 3-12	4.05651140019583	25001011	081	61	282	4	3	TRUE	405.651140019583	0	0	0	1	4	55	65	0	EINF2C EPRI	FALSE	(140,1.2e+03]	(350,1.2e+03]	(350,1.2e+03]	TRUE	TRUE	FALSE
1653	0	0	0	Public Primary 3-12	10.0336494340777	25001059	103	71	142	0	0	FALSE	1003.36494340777	0	0	0	0	0	0	0	0	EINF2C EPRI	FALSE	(140,1.2e+03]	(350,1.2e+03]	(350,1.2e+03]	FALSE	FALSE	FALSE
1654	0	0	0	Public Primary 3-12	1.34436946436103	25001084	161	61	182	0	0	FALSE	134.436946436103	0	0	0	0	0	0	0	0	EINF2C EPRI	FALSE	[0,140]	[0,140]	(14,140]	FALSE	FALSE	FALSE
1655	0	0	0	Public Primary 3-12	0.924486279783166	25001096	141	61	113	0	0	FALSE	92.4486279783166	0	0	0	0	0	3	5	2	EINF2C EPRI	FALSE	[0,140]	[0,140]	(14,140]	FALSE	FALSE	FALSE
1656	0	0	0	Public Primary 3-12	0	25001126	129	61	13	0	0	FALSE	0	0	0	0	0	0	0	0	0	EINF2C EPRI	FALSE	[0,140]	[0,140]	[0,14]	FALSE	FALSE	FALSE
1657	0	0	0	Public Primary 3-12	2.26586102719033	25001138	007	71	29	0	0	FALSE	226.586102719033	0	0	0	0	0	0	0	0	EINF2C EPRI	FALSE	(140,1.2e+03]	(140,350]	(140,350]	FALSE	FALSE	FALSE
1658	0	0	0	Public Primary 3-12	1.25976316452507	25001141	086	61	368	1	0	FALSE	125.976316452507	0	0	0	1	1	0	19	0	EINF2C EPRI	FALSE	[0,140]	[0,140]	(14,140]	FALSE	FALSE	FALSE
1659	0	0	0	Public Primary 3-12	2.26586102719033	25001199	007	71	72	1	0	FALSE	226.586102719033	0	0	0	1	1	0	20	0	EINF2C EPRI	FALSE	(140,1.2e+03]	(140,350]	(140,350]	FALSE	FALSE	FALSE
1660	0	0	0	Public Primary 3-12	4.09602507479698	25001229	014	61	56	0	0	FALSE	409.602507479698	0	0	0	0	0	0	0	0	EINF1C EINF2C EPRI	FALSE	(140,1.2e+03]	(350,1.2e+03]	(350,1.2e+03]	FALSE	FALSE	FALSE
1661	0	0	0	Public Primary 3-12	1.23289360128221	25001242	233	71	28	0	0	FALSE	123.289360128221	0	0	0	0	0	0	0	0	EINF2C EPRI	FALSE	[0,140]	[0,140]	(14,140]	FALSE	FALSE	FALSE
1662	0	0	0	Public Primary 3-12	1.25976316452507	25001254	086	61	54	0	0	FALSE	125.976316452507	0	0	0	0	0	0	0	0	EINF1C EINF2C EPRI	FALSE	[0,140]	[0,140]	(14,140]	FALSE	FALSE	FALSE
1663	0	0	0	Public Primary 3-12	1.34436946436103	25001266	161	61	53	0	0	FALSE	134.436946436103	0	0	0	0	0	0	0	0	EINF2C EPRI	FALSE	[0,140]	[0,140]	(14,140]	FALSE	FALSE	FALSE
1664	0	0	0	Public Primary 3-12	4.09602507479698	25001278	014	61	27	0	0	FALSE	409.602507479698	0	0	0	0	0	0	0	0	EINF2C EPRI	FALSE	(140,1.2e+03]	(350,1.2e+03]	(350,1.2e+03]	FALSE	FALSE	FALSE
1665	0	0	0	Public Primary 3-12	1.21956348038185	25001281	245	61	92	0	0	FALSE	121.956348038185	0	0	0	0	0	0	0	0	EINF1C EINF2C EPRI	FALSE	[0,140]	[0,140]	(14,140]	FALSE	FALSE	FALSE
1666	6	0	0	Public Primary 3-12	1.6355589763325	25001291	106	61	361	2	0	FALSE	163.55589763325	6	5	1	2	7	0	0	16	EINF2C EPRI	TRUE	(140,1.2e+03]	(140,350]	(140,350]	FALSE	FALSE	FALSE
1667	0	0	0	Public Secondary 12-16+	1.6355589763325	25001311	106	61	320	1	0	FALSE	163.55589763325	1	0	0	1	1	0	0	70	ESO BATX PFI	TRUE	(140,1.2e+03]	(140,350]	(140,350]	FALSE	FALSE	FALSE
1668	2	0	0	Public Primary 3-12	1.6355589763325	25001321	106	61	397	0	0	FALSE	163.55589763325	2	0	2	0	0	3	1	8	EINF2C EPRI	TRUE	(140,1.2e+03]	(140,350]	(140,350]	FALSE	FALSE	FALSE
1669	1	0	0	Public Primary 3-12	1.25976316452507	25001333	086	61	32	0	0	FALSE	125.976316452507	1	0	1	0	0	0	0	13	EINF2C EPRI	TRUE	[0,140]	[0,140]	(14,140]	FALSE	FALSE	FALSE
1670	0	0	0	Public Primary 3-12	1.21956348038185	25001357	245	61	17	0	0	FALSE	121.956348038185	0	0	0	0	0	0	0	0	EINF2C EPRI	FALSE	[0,140]	[0,140]	(14,140]	FALSE	FALSE	FALSE
1671	0	0	0	Public Primary 3-12	0	25001400	169	71	44	0	0	FALSE	0	0	0	0	0	0	0	0	0	EINF1C EINF2C EPRI	FALSE	[0,140]	[0,140]	[0,14]	FALSE	FALSE	FALSE
1672	0	0	0	Public Primary 3-12	0.924486279783166	25001424	141	61	114	0	0	FALSE	92.4486279783166	0	0	0	0	0	0	0	0	EINF2C EPRI	FALSE	[0,140]	[0,140]	(14,140]	FALSE	FALSE	FALSE
1673	0	0	0	Public Primary 3-12	4.09602507479698	25001436	014	61	12	0	0	FALSE	409.602507479698	0	0	0	0	0	0	0	0	EINF1C EINF2C EPRI	FALSE	(140,1.2e+03]	(350,1.2e+03]	(350,1.2e+03]	FALSE	FALSE	FALSE
1674	0	0	0	Public Primary 3-12	1.25976316452507	25001473	086	61	18	0	0	FALSE	125.976316452507	0	0	0	0	0	0	0	0	EINF2C EPRI	FALSE	[0,140]	[0,140]	(14,140]	FALSE	FALSE	FALSE
1675	0	0	0	Public Primary 3-12	0.680387821058003	25001539	174	71	116	0	0	FALSE	68.0387821058003	0	0	0	0	0	0	0	0	EINF2C EPRI	FALSE	[0,140]	[0,140]	(14,140]	FALSE	FALSE	FALSE
1676	0	0	0	Public Primary 3-12	1.34436946436103	25001606	161	61	92	0	0	FALSE	134.436946436103	0	0	0	0	0	0	0	0	EINF2C EPRI	FALSE	[0,140]	[0,140]	(14,140]	FALSE	FALSE	FALSE
1677	0	0	0	Public Primary 3-12	1.21956348038185	25001618	245	61	131	0	0	FALSE	121.956348038185	0	0	0	0	0	0	0	0	EINF2C EPRI	FALSE	[0,140]	[0,140]	(14,140]	FALSE	FALSE	FALSE
1678	0	0	0	Public Primary 3-12	1.34436946436103	25001692	161	61	154	0	0	FALSE	134.436946436103	0	0	0	0	0	0	0	0	EINF2C EPRI	FALSE	[0,140]	[0,140]	(14,140]	FALSE	FALSE	FALSE
1679	0	0	0	Public Primary 3-12	0.424448217317487	25001709	130	67	12	0	0	FALSE	42.4448217317487	0	0	0	0	0	0	0	0	EINF2C EPRI	FALSE	[0,140]	[0,140]	(14,140]	FALSE	FALSE	FALSE
1680	0	0	0	Public Primary 3-12	0	25001710	129	61	59	0	0	FALSE	0	0	0	0	0	0	0	0	0	EINF1C EINF2C EPRI	FALSE	[0,140]	[0,140]	[0,14]	FALSE	FALSE	FALSE
1681	0	0	0	Public Primary 3-12	0.588235294117647	25001722	232	61	73	0	0	FALSE	58.8235294117647	0	0	0	0	0	0	0	0	EINF2C EPRI	FALSE	[0,140]	[0,140]	(14,140]	FALSE	FALSE	FALSE
1682	0	0	0	Public Primary 3-12	1.21956348038185	25001758	245	61	15	0	0	FALSE	121.956348038185	0	0	0	0	0	0	0	0	EINF2C EPRI	FALSE	[0,140]	[0,140]	(14,140]	FALSE	FALSE	FALSE
1683	0	0	0	Public Primary 3-12	1.6355589763325	25001761	106	61	411	0	0	FALSE	163.55589763325	0	0	0	0	0	0	0	0	EINF2C EPRI	FALSE	(140,1.2e+03]	(140,350]	(140,350]	FALSE	FALSE	FALSE
1684	0	0	0	Public Primary 3-12	4.3442283822921	25001795	003	61	21	0	0	FALSE	434.42283822921	0	0	0	0	0	0	0	0	EINF2C EPRI	FALSE	(140,1.2e+03]	(350,1.2e+03]	(350,1.2e+03]	FALSE	FALSE	FALSE
1685	0	0	0	Public Primary 3-12	1.34436946436103	25001801	161	61	112	0	0	FALSE	134.436946436103	0	0	0	0	0	1	1	0	EINF2C EPRI	FALSE	[0,140]	[0,140]	(14,140]	FALSE	FALSE	FALSE
1686	0	0	0	Public Primary 3-12	1.86058050111635	25001886	259	71	67	0	0	FALSE	186.058050111635	0	0	0	0	0	0	0	0	EINF1C EINF2C EPRI	FALSE	(140,1.2e+03]	(140,350]	(140,350]	FALSE	FALSE	FALSE
1687	0	0	0	Public Primary 3-12	0	25001916	129	61	30	0	0	FALSE	0	0	0	0	0	0	0	0	0	EINF1C EINF2C EPRI	FALSE	[0,140]	[0,140]	[0,14]	FALSE	FALSE	FALSE
1688	3	0	0	Public Primary 3-12	1.25976316452507	25001928	086	61	341	1	0	FALSE	125.976316452507	3	0	3	1	1	0	14	0	EINF2C EPRI	TRUE	[0,140]	[0,140]	(14,140]	FALSE	FALSE	FALSE
1689	0	0	0	Public Primary 3-12	1.61107464645862	25001953	140	61	220	0	0	FALSE	161.107464645862	0	0	0	0	0	0	0	0	EINF2C EPRI	FALSE	(140,1.2e+03]	(140,350]	(140,350]	FALSE	FALSE	FALSE
1690	0	0	0	Public Primary 3-12	1.04655219194542	25001990	136	61	18	0	0	FALSE	104.655219194542	0	0	0	0	0	0	0	0	EINF2C EPRI	FALSE	[0,140]	[0,140]	(14,140]	FALSE	FALSE	FALSE
1691	0	0	0	Public Primary 3-12	1.04655219194542	25002003	136	61	245	0	0	FALSE	104.655219194542	0	0	0	0	0	0	0	9	EINF2C EPRI	FALSE	[0,140]	[0,140]	(14,140]	FALSE	FALSE	FALSE
1692	0	0	0	Public Primary 3-12	1.32328404579713	25002052	379	61	198	0	0	FALSE	132.328404579713	0	0	0	0	0	0	0	0	EINF2C EPRI	FALSE	[0,140]	[0,140]	(14,140]	FALSE	FALSE	FALSE
1693	0	1	0	Public Primary 3-12	1.25462643497898	25002064	139	61	245	1	1	TRUE	125.462643497898	0	0	0	0	1	17	17	0	EINF2C EPRI	FALSE	[0,140]	[0,140]	(14,140]	TRUE	TRUE	FALSE
1694	0	4	0	Public Primary 3-12	1.28808243727599	25002076	135	61	87	4	4	TRUE	128.808243727599	0	0	0	0	4	23	26	0	EINF2C EPRI	FALSE	[0,140]	[0,140]	(14,140]	TRUE	TRUE	FALSE
1695	0	0	0	Public Primary 3-12	1.40449438202247	25002088	138	61	464	0	0	FALSE	140.449438202247	1	0	0	0	0	16	32	16	EINF2C EPRI	TRUE	(140,1.2e+03]	(140,350]	(140,350]	FALSE	FALSE	FALSE
1696	0	0	0	Public Primary 3-12	1.04655219194542	25002091	136	61	181	0	0	FALSE	104.655219194542	0	0	0	0	0	0	0	0	EINF2C EPRI	FALSE	[0,140]	[0,140]	(14,140]	FALSE	FALSE	FALSE
1697	0	0	0	Public Primary 3-12	1.40449438202247	25002106	138	61	193	0	0	FALSE	140.449438202247	0	0	0	0	0	0	0	0	EINF2C EPRI	FALSE	(140,1.2e+03]	(140,350]	(140,350]	FALSE	FALSE	FALSE
1698	0	0	0	Public Primary 3-12	1.28808243727599	25002121	135	61	210	0	0	FALSE	128.808243727599	0	0	0	0	0	0	0	0	EINF2C EPRI	FALSE	[0,140]	[0,140]	(14,140]	FALSE	FALSE	FALSE
1699	0	0	0	Public Primary 3-12	1.04655219194542	25002131	136	61	20	0	0	FALSE	104.655219194542	0	0	0	0	0	0	0	0	EINF2C EPRI	FALSE	[0,140]	[0,140]	(14,140]	FALSE	FALSE	FALSE
1700	0	0	0	Public Primary 3-12	1.50843782407844	25002659	137	61	211	1	0	FALSE	150.843782407844	0	0	0	1	1	0	0	0	EINF2C EPRI	FALSE	(140,1.2e+03]	(140,350]	(140,350]	FALSE	FALSE	FALSE
1701	0	0	0	Public Primary 3-12	1.28808243727599	25002672	135	61	228	0	0	FALSE	128.808243727599	0	0	0	0	0	0	0	0	EINF2C EPRI	FALSE	[0,140]	[0,140]	(14,140]	FALSE	FALSE	FALSE
1702	1	0	0	Public Secondary 12-16+	1.04655219194542	25002684	136	61	633	0	0	FALSE	104.655219194542	1	1	0	0	1	0	0	0	ESO BATX	TRUE	[0,140]	[0,140]	(14,140]	FALSE	FALSE	FALSE
1703	0	0	0	Public Secondary 12-16+	1.04655219194542	25002696	136	61	872	3	0	FALSE	104.655219194542	0	0	0	3	3	0	110	0	ESO BATX	FALSE	[0,140]	[0,140]	(14,140]	FALSE	FALSE	FALSE
1704	1	0	0	Public Secondary 12-16+	1.32328404579713	25002726	379	61	713	0	0	FALSE	132.328404579713	2	1	0	0	1	0	0	3	ESO BATX CFPM AA03 CFPS PFI	TRUE	[0,140]	[0,140]	(14,140]	FALSE	FALSE	FALSE
1705	1	1	0	Public Secondary 12-16+	1.04655219194542	25002787	136	61	768	1	1	TRUE	104.655219194542	1	1	0	0	2	20	20	20	ESO BATX CFPM AA03 CFPS TEGM TEGS	TRUE	[0,140]	[0,140]	(14,140]	TRUE	TRUE	FALSE
1706	0	0	0	Public Secondary 12-16+	1.04655219194542	25002799	136	61	1161	0	0	FALSE	104.655219194542	0	0	0	0	0	0	0	8	ESO BATX CFPM AA03 CFPS PFI	FALSE	[0,140]	[0,140]	(14,140]	FALSE	FALSE	FALSE
1707	0	0	0	Public Primary 3-12	1.40449438202247	25002854	138	61	73	0	0	FALSE	140.449438202247	0	0	0	0	0	0	0	0	EINF2C EPRI	FALSE	(140,1.2e+03]	(140,350]	(140,350]	FALSE	FALSE	FALSE
1708	0	0	0	Public Primary 3-12	2.35162374020157	25002921	334	61	72	0	0	FALSE	235.162374020157	0	0	0	0	0	0	0	0	EINF2C EPRI	FALSE	(140,1.2e+03]	(140,350]	(140,350]	FALSE	FALSE	FALSE
1709	0	0	0	Public Primary 3-12	2.26586102719033	25002957	007	71	76	0	0	FALSE	226.586102719033	0	0	0	0	0	0	0	0	EINF2C EPRI	FALSE	(140,1.2e+03]	(140,350]	(140,350]	FALSE	FALSE	FALSE
1710	1	0	0	Public Primary 3-12	1.34436946436103	25002970	161	61	236	0	0	FALSE	134.436946436103	1	0	1	0	0	0	0	0	EINF2C EPRI	TRUE	[0,140]	[0,140]	(14,140]	FALSE	FALSE	FALSE
1711	0	0	0	Public Primary 3-12	2.776492364646	25002982	236	67	19	0	0	FALSE	277.6492364646	0	0	0	0	0	0	0	0	EINF2C EPRI	FALSE	(140,1.2e+03]	(140,350]	(140,350]	FALSE	FALSE	FALSE
1712	0	0	0	Public Primary 3-12	0	25003019	129	61	27	0	0	FALSE	0	0	0	0	0	0	0	0	0	EINF2C EPRI	FALSE	[0,140]	[0,140]	[0,14]	FALSE	FALSE	FALSE
1713	0	0	0	Public Primary 3-12	0.680387821058003	25003032	174	71	25	0	0	FALSE	68.0387821058003	0	0	0	0	0	0	0	0	EINF2C EPRI	FALSE	[0,140]	[0,140]	(14,140]	FALSE	FALSE	FALSE
1714	0	0	0	Public Primary 3-12	1.23289360128221	25003056	233	71	12	0	0	FALSE	123.289360128221	0	0	0	0	0	0	0	0	EINF2C EPRI	FALSE	[0,140]	[0,140]	(14,140]	FALSE	FALSE	FALSE
1715	0	0	0	Public Primary 3-12	2.776492364646	25003093	236	67	18	0	0	FALSE	277.6492364646	0	0	0	0	0	0	0	0	EINF2C EPRI	FALSE	(140,1.2e+03]	(140,350]	(140,350]	FALSE	FALSE	FALSE
1716	0	0	0	Public Primary 3-12	0.588235294117647	25003111	232	61	37	0	0	FALSE	58.8235294117647	0	0	0	0	0	0	0	0	EINF2C EPRI	FALSE	[0,140]	[0,140]	(14,140]	FALSE	FALSE	FALSE
1717	1	0	0	Public Primary 3-12	0.588235294117647	25003123	232	61	68	0	0	FALSE	58.8235294117647	1	1	0	0	1	0	0	0	EINF1C EINF2C EPRI	TRUE	[0,140]	[0,140]	(14,140]	FALSE	FALSE	FALSE
1718	0	0	0	Public Primary 3-12	4.09602507479698	25003135	014	61	35	0	0	FALSE	409.602507479698	0	0	0	0	0	0	0	0	EINF2C EPRI	FALSE	(140,1.2e+03]	(350,1.2e+03]	(350,1.2e+03]	FALSE	FALSE	FALSE
1719	0	0	0	Public Primary 3-12	1.34436946436103	25003147	161	61	144	0	0	FALSE	134.436946436103	0	0	0	0	0	0	0	0	EINF2C EPRI	FALSE	[0,140]	[0,140]	(14,140]	FALSE	FALSE	FALSE
1720	0	0	0	Public Primary 3-12	4.09602507479698	25003238	014	61	17	0	0	FALSE	409.602507479698	0	0	0	0	0	0	0	0	EINF2C EPRI	FALSE	(140,1.2e+03]	(350,1.2e+03]	(350,1.2e+03]	FALSE	FALSE	FALSE
1721	0	0	0	Public Primary 3-12	4.09602507479698	25003241	014	61	20	0	0	FALSE	409.602507479698	0	0	0	0	0	0	0	0	EINF1C EINF2C EPRI	FALSE	(140,1.2e+03]	(350,1.2e+03]	(350,1.2e+03]	FALSE	FALSE	FALSE
1722	0	0	0	Public Primary 3-12	1.23289360128221	25003263	233	71	9	0	0	FALSE	123.289360128221	0	0	0	0	0	0	0	0	EINF2C EPRI	FALSE	[0,140]	[0,140]	(14,140]	FALSE	FALSE	FALSE
1723	0	0	1	Public Primary 3-12	1.23289360128221	25003275	233	71	44	0	1	FALSE	123.289360128221	0	0	0	0	0	0	0	0	EINF2C EPRI	FALSE	[0,140]	[0,140]	(14,140]	TRUE	FALSE	TRUE
1724	0	0	0	Public Primary 3-12	1.23289360128221	25003299	233	71	89	0	0	FALSE	123.289360128221	0	0	0	0	0	0	0	0	EINF2C EPRI	FALSE	[0,140]	[0,140]	(14,140]	FALSE	FALSE	FALSE
1725	0	0	0	Public Primary 3-12	0.133725595078898	25003305	329	61	37	0	0	FALSE	13.3725595078898	0	0	0	0	0	0	0	0	EINF2C EPRI	FALSE	[0,140]	[0,140]	[0,14]	FALSE	FALSE	FALSE
1726	0	0	0	Public Primary 3-12	2.776492364646	25003330	236	67	34	0	0	FALSE	277.6492364646	0	0	0	0	0	0	0	0	EINF2C EPRI	FALSE	(140,1.2e+03]	(140,350]	(140,350]	FALSE	FALSE	FALSE
1727	0	0	0	Public Primary 3-12	0	25003469	169	71	60	0	0	FALSE	0	0	0	0	0	0	0	0	0	EINF2C EPRI	FALSE	[0,140]	[0,140]	[0,14]	FALSE	FALSE	FALSE
1728	0	0	0	Public Primary 3-12	4.09602507479698	25003470	014	61	48	0	0	FALSE	409.602507479698	0	0	0	0	0	0	0	0	EINF2C EPRI	FALSE	(140,1.2e+03]	(350,1.2e+03]	(350,1.2e+03]	FALSE	FALSE	FALSE
1729	0	0	0	Public Primary 3-12	4.09602507479698	25003482	014	61	30	0	0	FALSE	409.602507479698	0	0	0	0	0	0	0	0	EINF2C EPRI	FALSE	(140,1.2e+03]	(350,1.2e+03]	(350,1.2e+03]	FALSE	FALSE	FALSE
1730	0	0	0	Public Primary 3-12	1.34436946436103	25003494	161	61	184	0	0	FALSE	134.436946436103	0	0	0	0	0	0	0	0	EINF2C EPRI	FALSE	[0,140]	[0,140]	(14,140]	FALSE	FALSE	FALSE
1731	0	0	0	Public Primary 3-12	3.56478611283323	25003500	001	61	34	0	0	FALSE	356.478611283323	0	0	0	0	0	0	0	0	EINF1C EINF2C EPRI	FALSE	(140,1.2e+03]	(350,1.2e+03]	(350,1.2e+03]	FALSE	FALSE	FALSE
1732	0	0	0	Public Primary 3-12	2.776492364646	25003536	236	67	6	0	0	FALSE	277.6492364646	0	0	0	0	0	0	0	0	EINF2C EPRI	FALSE	(140,1.2e+03]	(140,350]	(140,350]	FALSE	FALSE	FALSE
1733	0	0	0	Public Primary 3-12	4.09602507479698	25003551	014	61	28	0	0	FALSE	409.602507479698	0	0	0	0	0	0	0	0	EINF1C EINF2C EPRI	FALSE	(140,1.2e+03]	(350,1.2e+03]	(350,1.2e+03]	FALSE	FALSE	FALSE
1734	0	0	0	Public Primary 3-12	0	25003585	169	71	14	0	0	FALSE	0	0	0	0	0	0	0	0	0	EINF2C EPRI	FALSE	[0,140]	[0,140]	[0,14]	FALSE	FALSE	FALSE
1735	0	0	0	Public Primary 3-12	2.776492364646	25003627	236	67	7	0	0	FALSE	277.6492364646	0	0	0	0	0	0	0	0	EINF2C EPRI	FALSE	(140,1.2e+03]	(140,350]	(140,350]	FALSE	FALSE	FALSE
1736	0	0	0	Public Primary 3-12	1.34436946436103	25003652	161	61	49	0	0	FALSE	134.436946436103	0	0	0	0	0	0	0	0	EINF1C EINF2C EPRI	FALSE	[0,140]	[0,140]	(14,140]	FALSE	FALSE	FALSE
1737	0	0	0	Public Primary 3-12	0	25003676	129	61	9	0	0	FALSE	0	0	0	0	0	0	0	0	0	EINF2C EPRI	FALSE	[0,140]	[0,140]	[0,14]	FALSE	FALSE	FALSE
1738	1	0	0	Public Primary 3-12	0.236071765816808	25003688	179	71	270	0	0	FALSE	23.6071765816808	1	0	1	0	0	0	0	0	EINF2C EPRI	TRUE	[0,140]	[0,140]	(14,140]	FALSE	FALSE	FALSE
1739	0	0	0	Public Primary 3-12	0.552181115405853	25003718	181	61	255	0	0	FALSE	55.2181115405853	0	0	0	0	0	0	0	0	EINF2C EPRI	FALSE	[0,140]	[0,140]	(14,140]	FALSE	FALSE	FALSE
1740	0	0	0	Public Primary 3-12	0.289687137891078	25003755	180	71	203	0	0	FALSE	28.9687137891078	0	0	0	0	0	0	0	0	EINF2C EPRI	FALSE	[0,140]	[0,140]	(14,140]	FALSE	FALSE	FALSE
1741	0	0	0	Public Primary 3-12	0.924486279783166	25003792	141	61	32	0	0	FALSE	92.4486279783166	0	0	0	0	0	0	0	0	EINF2C EPRI	FALSE	[0,140]	[0,140]	(14,140]	FALSE	FALSE	FALSE
1742	0	0	0	Public Primary 3-12	4.05651140019583	25003809	081	61	29	0	0	FALSE	405.651140019583	0	0	0	0	0	0	0	0	EINF1C EINF2C EPRI	FALSE	(140,1.2e+03]	(350,1.2e+03]	(350,1.2e+03]	FALSE	FALSE	FALSE
1743	0	0	0	Public Primary 3-12	3.56478611283323	25003810	001	61	18	0	0	FALSE	356.478611283323	0	0	0	0	0	0	0	0	EINF1C EINF2C EPRI	FALSE	(140,1.2e+03]	(350,1.2e+03]	(350,1.2e+03]	FALSE	FALSE	FALSE
1744	0	0	0	Public Primary 3-12	3.56478611283323	25003822	001	61	7	0	0	FALSE	356.478611283323	0	0	0	0	0	0	0	0	EINF2C EPRI	FALSE	(140,1.2e+03]	(350,1.2e+03]	(350,1.2e+03]	FALSE	FALSE	FALSE
1745	0	0	0	Public Primary 3-12	10.0336494340777	25003846	103	71	13	0	0	FALSE	1003.36494340777	0	0	0	0	0	0	0	0	EINF2C EPRI	FALSE	(140,1.2e+03]	(350,1.2e+03]	(350,1.2e+03]	FALSE	FALSE	FALSE
1746	0	0	0	Public Primary 3-12	3.56478611283323	25003858	001	61	12	0	0	FALSE	356.478611283323	0	0	0	0	0	0	0	0	EINF2C EPRI	FALSE	(140,1.2e+03]	(350,1.2e+03]	(350,1.2e+03]	FALSE	FALSE	FALSE
1747	0	0	0	Public Primary 3-12	0.133725595078898	25003861	329	61	100	0	0	FALSE	13.3725595078898	1	0	0	0	0	1	1	1	EINF2C EPRI	TRUE	[0,140]	[0,140]	[0,14]	FALSE	FALSE	FALSE
1748	0	0	0	Public Primary 3-12	0.680387821058003	25003871	174	71	42	0	0	FALSE	68.0387821058003	0	0	0	0	0	0	0	0	EINF2C EPRI	FALSE	[0,140]	[0,140]	(14,140]	FALSE	FALSE	FALSE
1749	0	0	0	Public Primary 3-12	0.680387821058003	25003895	174	71	43	0	0	FALSE	68.0387821058003	0	0	0	0	0	0	0	0	EINF2C EPRI	FALSE	[0,140]	[0,140]	(14,140]	FALSE	FALSE	FALSE
1750	0	0	0	Public Primary 3-12	1.23289360128221	25003950	233	71	39	0	0	FALSE	123.289360128221	0	0	0	0	0	0	0	0	EINF2C EPRI	FALSE	[0,140]	[0,140]	(14,140]	FALSE	FALSE	FALSE
1751	0	0	0	Public Primary 3-12	2.776492364646	25003974	236	67	20	0	0	FALSE	277.6492364646	0	0	0	0	0	0	0	0	EINF2C EPRI	FALSE	(140,1.2e+03]	(140,350]	(140,350]	FALSE	FALSE	FALSE
1752	0	0	0	Public Primary 3-12	0.924486279783166	25004000	141	61	275	0	0	FALSE	92.4486279783166	2	0	0	0	0	0	0	14	EINF2C EPRI	TRUE	[0,140]	[0,140]	(14,140]	FALSE	FALSE	FALSE
1753	0	0	0	Public Primary 3-12	0.552181115405853	25004024	181	61	18	0	0	FALSE	55.2181115405853	0	0	0	0	0	0	0	0	EINF1C EINF2C EPRI	FALSE	[0,140]	[0,140]	(14,140]	FALSE	FALSE	FALSE
1754	1	0	0	Public Primary 3-12	1.6355589763325	25004036	106	61	118	0	0	FALSE	163.55589763325	1	1	0	0	1	6	6	2	EINF2C EPRI	TRUE	(140,1.2e+03]	(140,350]	(140,350]	FALSE	FALSE	FALSE
1755	0	0	0	Public Primary 3-12	1.6355589763325	25004073	106	61	76	0	0	FALSE	163.55589763325	1	0	0	0	0	0	0	0	EINF1C EINF2C EPRI	TRUE	(140,1.2e+03]	(140,350]	(140,350]	FALSE	FALSE	FALSE
1756	0	1	0	Public Primary 3-12	1.6355589763325	25004085	106	61	46	1	1	TRUE	163.55589763325	0	0	0	0	1	1	0	1	EINF1C EINF2C EPRI	FALSE	(140,1.2e+03]	(140,350]	(140,350]	TRUE	TRUE	FALSE
1757	0	0	0	Public Primary 3-12	4.05651140019583	25004103	081	61	50	0	0	FALSE	405.651140019583	0	0	0	0	0	0	0	0	EINF2C EPRI	FALSE	(140,1.2e+03]	(350,1.2e+03]	(350,1.2e+03]	FALSE	FALSE	FALSE
1758	0	0	0	Public Primary 3-12	0.133725595078898	25004115	329	61	13	0	0	FALSE	13.3725595078898	0	0	0	0	0	0	0	0	EINF1C EINF2C EPRI	FALSE	[0,140]	[0,140]	[0,14]	FALSE	FALSE	FALSE
1759	1	0	0	Public Primary 3-12	1.23289360128221	25004140	233	71	418	0	0	FALSE	123.289360128221	1	1	0	0	1	0	0	13	EINF2C EPRI	TRUE	[0,140]	[0,140]	(14,140]	FALSE	FALSE	FALSE
1760	1	1	1	Public Secondary 12-16+	1.23289360128221	25004188	233	71	778	1	2	TRUE	123.289360128221	4	1	0	0	2	0	0	56	ESO BATX CFPM AA03 CFPS IFE	TRUE	[0,140]	[0,140]	(14,140]	TRUE	TRUE	TRUE
1761	0	0	0	Public Primary 3-12	0.588235294117647	25004218	232	61	185	0	0	FALSE	58.8235294117647	0	0	0	0	0	0	0	19	EINF2C EPRI	FALSE	[0,140]	[0,140]	(14,140]	FALSE	FALSE	FALSE
1762	0	0	0	Public Primary 3-12	1.34436946436103	25004221	161	61	71	0	0	FALSE	134.436946436103	0	0	0	0	0	0	0	0	EINF2C EPRI	FALSE	[0,140]	[0,140]	(14,140]	FALSE	FALSE	FALSE
1763	0	0	0	Public Primary 3-12	0	25004231	129	61	22	0	0	FALSE	0	1	0	0	0	0	0	0	0	EINF2C EPRI	TRUE	[0,140]	[0,140]	[0,14]	FALSE	FALSE	FALSE
1764	0	1	0	Public Primary 3-12	2.776492364646	25004243	236	67	411	1	1	TRUE	277.6492364646	0	0	0	0	1	0	0	0	EINF2C EPRI	FALSE	(140,1.2e+03]	(140,350]	(140,350]	TRUE	TRUE	FALSE
1765	0	0	0	Public Primary 3-12	0.569313976658127	25004395	002	61	203	0	0	FALSE	56.9313976658127	1	0	0	0	0	0	0	0	EINF2C EPRI	TRUE	[0,140]	[0,140]	(14,140]	FALSE	FALSE	FALSE
1766	0	0	0	Public Primary 3-12	0.133725595078898	25004401	329	61	55	0	0	FALSE	13.3725595078898	0	0	0	0	0	0	0	0	EINF2C EPRI	FALSE	[0,140]	[0,140]	[0,14]	FALSE	FALSE	FALSE
1767	0	0	0	Public Primary 3-12	0.133725595078898	25004413	329	61	24	0	0	FALSE	13.3725595078898	0	0	0	0	0	0	0	0	EINF2C EPRI	FALSE	[0,140]	[0,140]	[0,14]	FALSE	FALSE	FALSE
1768	0	0	0	Public Primary 3-12	1.21956348038185	25004462	245	61	447	0	0	FALSE	121.956348038185	0	0	0	0	0	0	0	0	EINF2C EPRI	FALSE	[0,140]	[0,140]	(14,140]	FALSE	FALSE	FALSE
1769	0	2	0	Public Secondary 12-16+	1.21956348038185	25004498	245	61	519	2	2	TRUE	121.956348038185	0	0	0	0	2	21	21	0	ESO BATX	FALSE	[0,140]	[0,140]	(14,140]	TRUE	TRUE	FALSE
1770	0	0	0	Public Primary 3-12	1.21956348038185	25004531	245	61	457	0	0	FALSE	121.956348038185	0	0	0	0	0	0	23	29	EINF2C EPRI	FALSE	[0,140]	[0,140]	(14,140]	FALSE	FALSE	FALSE
1771	0	0	0	Public Primary 3-12	4.09602507479698	25004565	014	61	94	0	0	FALSE	409.602507479698	0	0	0	0	0	0	0	0	EINF2C EPRI	FALSE	(140,1.2e+03]	(350,1.2e+03]	(350,1.2e+03]	FALSE	FALSE	FALSE
1772	0	0	0	Public Primary 3-12	0.680387821058003	25004577	174	71	6	0	0	FALSE	68.0387821058003	0	0	0	0	0	0	0	0	EINF2C EPRI	FALSE	[0,140]	[0,140]	(14,140]	FALSE	FALSE	FALSE
1773	0	0	0	Public Primary 3-12	0.147732309055991	25004607	088	67	87	0	0	FALSE	14.7732309055991	0	0	0	0	0	0	0	0	EINF2C EPRI	FALSE	[0,140]	[0,140]	(14,140]	FALSE	FALSE	FALSE
1774	0	0	0	Public Primary 3-12	1.21956348038185	25004644	245	61	74	0	0	FALSE	121.956348038185	0	0	0	0	0	0	0	0	EINF1C EINF2C EPRI	FALSE	[0,140]	[0,140]	(14,140]	FALSE	FALSE	FALSE
1775	0	0	0	Public Primary 3-12	0.133725595078898	25004656	329	61	12	0	0	FALSE	13.3725595078898	0	0	0	0	0	0	0	0	EINF2C EPRI	FALSE	[0,140]	[0,140]	[0,14]	FALSE	FALSE	FALSE
1776	0	0	0	Public Primary 3-12	0.924486279783166	25004711	141	61	509	1	0	FALSE	92.4486279783166	0	0	0	1	1	0	24	0	EINF2C EPRI	FALSE	[0,140]	[0,140]	(14,140]	FALSE	FALSE	FALSE
1777	0	0	0	Public Primary 3-12	1.34436946436103	25004723	161	61	191	0	0	FALSE	134.436946436103	0	0	0	0	0	0	0	0	EINF2C EPRI	FALSE	[0,140]	[0,140]	(14,140]	FALSE	FALSE	FALSE
1778	1	0	0	Public Primary 3-12	0.569313976658127	25004747	002	61	140	0	0	FALSE	56.9313976658127	1	1	0	0	1	0	0	14	EINF2C EPRI	TRUE	[0,140]	[0,140]	(14,140]	FALSE	FALSE	FALSE
1779	0	0	0	Public Primary 3-12	0.924486279783166	25004759	141	61	10	0	0	FALSE	92.4486279783166	0	0	0	0	0	0	0	0	EINF2C EPRI	FALSE	[0,140]	[0,140]	(14,140]	FALSE	FALSE	FALSE
1780	0	0	0	Public Primary 3-12	1.86058050111635	25004772	259	71	408	0	0	FALSE	186.058050111635	0	0	0	0	0	0	0	0	EINF2C EPRI	FALSE	(140,1.2e+03]	(140,350]	(140,350]	FALSE	FALSE	FALSE
1781	0	0	0	Public Primary 3-12	1.23289360128221	25004826	233	71	10	0	0	FALSE	123.289360128221	0	0	0	0	0	0	0	0	EINF2C EPRI	FALSE	[0,140]	[0,140]	(14,140]	FALSE	FALSE	FALSE
1782	0	0	0	Public Primary 3-12	4.09602507479698	25004851	014	61	120	0	0	FALSE	409.602507479698	0	0	0	0	0	0	0	0	EINF2C EPRI	FALSE	(140,1.2e+03]	(350,1.2e+03]	(350,1.2e+03]	FALSE	FALSE	FALSE
1783	0	0	0	Public Primary 3-12	1.21956348038185	25004863	245	61	63	0	0	FALSE	121.956348038185	0	0	0	0	0	0	0	0	EINF1C EINF2C EPRI	FALSE	[0,140]	[0,140]	(14,140]	FALSE	FALSE	FALSE
1784	1	0	0	Public Primary 3-12	2.26586102719033	25004929	007	71	488	1	0	FALSE	226.586102719033	1	1	0	1	2	0	20	0	EINF2C EPRI	TRUE	(140,1.2e+03]	(140,350]	(140,350]	FALSE	FALSE	FALSE
1785	0	0	0	Public Primary 3-12	1.21956348038185	25004966	245	61	66	0	0	FALSE	121.956348038185	0	0	0	0	0	0	0	0	EINF2C EPRI	FALSE	[0,140]	[0,140]	(14,140]	FALSE	FALSE	FALSE
1786	0	0	0	Public Primary 3-12	0.289687137891078	25004981	180	71	39	0	0	FALSE	28.9687137891078	0	0	0	0	0	0	0	0	EINF2C EPRI	FALSE	[0,140]	[0,140]	(14,140]	FALSE	FALSE	FALSE
1787	0	0	0	Public Primary 3-12	1.34436946436103	25005016	161	61	127	0	0	FALSE	134.436946436103	0	0	0	0	0	0	0	0	EINF2C EPRI	FALSE	[0,140]	[0,140]	(14,140]	FALSE	FALSE	FALSE
1788	0	0	0	Public Primary 3-12	0.494926998267755	25005053	012	61	28	0	0	FALSE	49.4926998267755	0	0	0	0	0	0	0	0	EINF2C EPRI	FALSE	[0,140]	[0,140]	(14,140]	FALSE	FALSE	FALSE
1789	0	0	0	Public Primary 3-12	0.924486279783166	25005065	141	61	64	0	0	FALSE	92.4486279783166	0	0	0	0	0	0	0	0	EINF2C EPRI	FALSE	[0,140]	[0,140]	(14,140]	FALSE	FALSE	FALSE
1790	0	0	0	Public Primary 3-12	1.34436946436103	25005077	161	61	71	0	0	FALSE	134.436946436103	0	0	0	0	0	0	0	0	EINF2C EPRI	FALSE	[0,140]	[0,140]	(14,140]	FALSE	FALSE	FALSE
1791	0	0	0	Public Primary 3-12	0.924486279783166	25005090	141	61	81	0	0	FALSE	92.4486279783166	0	0	0	0	0	0	0	0	EINF1C EINF2C EPRI	FALSE	[0,140]	[0,140]	(14,140]	FALSE	FALSE	FALSE
1792	0	0	0	Public Primary 3-12	1.25976316452507	25005107	086	61	33	0	0	FALSE	125.976316452507	0	0	0	0	0	0	0	0	EINF1C EINF2C EPRI	FALSE	[0,140]	[0,140]	(14,140]	FALSE	FALSE	FALSE
1793	0	0	0	Public Primary 3-12	4.3442283822921	25005119	003	61	197	0	0	FALSE	434.42283822921	0	0	0	0	0	0	0	0	EINF2C EPRI	FALSE	(140,1.2e+03]	(350,1.2e+03]	(350,1.2e+03]	FALSE	FALSE	FALSE
1794	0	1	0	Public Primary 3-12	4.3442283822921	25005120	003	61	243	1	1	TRUE	434.42283822921	0	0	0	0	1	19	19	0	EINF2C EPRI	FALSE	(140,1.2e+03]	(350,1.2e+03]	(350,1.2e+03]	TRUE	TRUE	FALSE
1795	0	0	0	Public Primary 3-12	0	25005132	169	71	137	0	0	FALSE	0	0	0	0	0	0	0	0	0	EINF2C EPRI	FALSE	[0,140]	[0,140]	[0,14]	FALSE	FALSE	FALSE
1796	0	0	0	Public Primary 3-12	0.680387821058003	25005144	174	71	281	0	0	FALSE	68.0387821058003	0	0	0	0	0	0	0	0	EINF2C EPRI	FALSE	[0,140]	[0,140]	(14,140]	FALSE	FALSE	FALSE
1797	0	0	0	Public Primary 3-12	1.34436946436103	25005171	161	61	389	1	0	FALSE	134.436946436103	0	0	0	1	1	0	0	0	EINF2C EPRI	FALSE	[0,140]	[0,140]	(14,140]	FALSE	FALSE	FALSE
1798	0	2	0	Public Secondary 12-16+	3.56478611283323	25005260	001	61	306	2	2	TRUE	356.478611283323	0	0	0	0	2	1	1	49	ESO BATX CFPM	FALSE	(140,1.2e+03]	(350,1.2e+03]	(350,1.2e+03]	TRUE	TRUE	FALSE
1799	0	0	0	Public Secondary 12-16+	0.494926998267755	25005429	012	61	242	1	0	FALSE	49.4926998267755	0	0	0	1	1	0	0	0	ESO BATX CFPM	FALSE	[0,140]	[0,140]	(14,140]	FALSE	FALSE	FALSE
1800	0	0	1	Public Primary 3-12	1.04655219194542	25005430	136	61	320	0	1	FALSE	104.655219194542	0	0	0	0	0	0	0	0	EINF2C EPRI	FALSE	[0,140]	[0,140]	(14,140]	TRUE	FALSE	TRUE
1801	2	0	0	Public Secondary 12-16+	2.776492364646	25005454	236	67	548	0	0	FALSE	277.6492364646	3	0	2	0	0	0	1	34	ESO BATX CFPM AA03 CFPS PFI	TRUE	(140,1.2e+03]	(140,350]	(140,350]	FALSE	FALSE	FALSE
1802	1	0	0	Public Primary 3-12	1.23289360128221	25005533	233	71	292	2	0	FALSE	123.289360128221	6	0	1	2	2	0	0	69	EINF2C EPRI	TRUE	[0,140]	[0,140]	(14,140]	FALSE	FALSE	FALSE
1803	0	1	0	Public Primary 3-12	1.34436946436103	25005545	161	61	443	1	1	TRUE	134.436946436103	0	0	0	0	1	7	0	0	EINF2C EPRI	FALSE	[0,140]	[0,140]	(14,140]	TRUE	TRUE	FALSE
1804	3	0	0	Public Secondary 12-16+	1.34436946436103	25005582	161	61	415	1	0	FALSE	134.436946436103	4	2	1	1	3	2	1	7	ESO BATX	TRUE	[0,140]	[0,140]	(14,140]	FALSE	FALSE	FALSE
1805	0	0	0	Public Primary 3-12	1.61107464645862	25005673	140	61	294	0	0	FALSE	161.107464645862	0	0	0	0	0	0	0	0	EINF2C EPRI	FALSE	(140,1.2e+03]	(140,350]	(140,350]	FALSE	FALSE	FALSE
1806	3	0	0	Public Secondary 12-16+	1.6355589763325	25005685	106	61	613	1	0	FALSE	163.55589763325	3	2	1	1	3	0	0	21	ESO BATX CFPM AA03 CFPS	TRUE	(140,1.2e+03]	(140,350]	(140,350]	FALSE	FALSE	FALSE
1807	1	2	0	Public Secondary 12-16+	4.09602507479698	25005727	014	61	494	2	2	TRUE	409.602507479698	1	0	1	0	2	0	2	2	ESO BATX CFPM AA03 CFPS PFI	TRUE	(140,1.2e+03]	(350,1.2e+03]	(350,1.2e+03]	TRUE	TRUE	FALSE
1808	0	0	0	Public Primary 3-12	1.25462643497898	25005880	139	61	499	0	0	FALSE	125.462643497898	0	0	0	0	0	0	0	0	EINF2C EPRI	FALSE	[0,140]	[0,140]	(14,140]	FALSE	FALSE	FALSE
1809	0	0	0	Public Primary 3-12	4.05651140019583	25005892	081	61	7	0	0	FALSE	405.651140019583	0	0	0	0	0	0	0	0	EINF2C EPRI	FALSE	(140,1.2e+03]	(350,1.2e+03]	(350,1.2e+03]	FALSE	FALSE	FALSE
1810	0	0	0	Public Primary 3-12	4.05651140019583	25005909	081	61	6	0	0	FALSE	405.651140019583	0	0	0	0	0	0	0	0	EINF2C EPRI	FALSE	(140,1.2e+03]	(350,1.2e+03]	(350,1.2e+03]	FALSE	FALSE	FALSE
1811	0	0	0	Public Primary 3-12	1.34436946436103	25005910	161	61	35	0	0	FALSE	134.436946436103	0	0	0	0	0	0	0	0	EINF1C EINF2C EPRI	FALSE	[0,140]	[0,140]	(14,140]	FALSE	FALSE	FALSE
1812	0	0	0	Public Primary 3-12	10.0336494340777	25005983	103	71	28	0	0	FALSE	1003.36494340777	0	0	0	0	0	0	0	0	EINF2C EPRI	FALSE	(140,1.2e+03]	(350,1.2e+03]	(350,1.2e+03]	FALSE	FALSE	FALSE
1813	0	0	0	Public Primary 3-12	0.147732309055991	25006069	088	67	16	0	0	FALSE	14.7732309055991	0	0	0	0	0	0	0	0	EINF2C EPRI	FALSE	[0,140]	[0,140]	(14,140]	FALSE	FALSE	FALSE
1814	0	1	0	Public Secondary 12-16+	4.3442283822921	25006227	003	61	389	3	1	TRUE	434.42283822921	0	0	0	2	3	11	59	0	ESO BATX CFPM CFPS	FALSE	(140,1.2e+03]	(350,1.2e+03]	(350,1.2e+03]	TRUE	TRUE	FALSE
1815	0	1	0	Public Secondary 12-16+	2.26586102719033	25006239	007	71	512	1	1	TRUE	226.586102719033	0	0	0	0	1	46	2	1	ESO BATX CFPM AA03 CFPS	FALSE	(140,1.2e+03]	(140,350]	(140,350]	TRUE	TRUE	FALSE
1816	1	0	0	Public Secondary 12-16+	0.289687137891078	25006240	180	71	385	0	0	FALSE	28.9687137891078	1	1	0	0	1	0	0	23	ESO BATX CFPM CFPS	TRUE	[0,140]	[0,140]	(14,140]	FALSE	FALSE	FALSE
1817	2	2	0	Public Primary 3-12	1.40449438202247	25006264	138	61	453	5	2	TRUE	140.449438202247	2	0	2	3	5	0	5	34	EINF2C EPRI	TRUE	(140,1.2e+03]	(140,350]	(140,350]	TRUE	TRUE	FALSE
1818	0	0	0	Public Primary 3-12	1.32328404579713	25006276	379	61	229	0	0	FALSE	132.328404579713	0	0	0	0	0	0	0	0	EINF2C EPRI	FALSE	[0,140]	[0,140]	(14,140]	FALSE	FALSE	FALSE
1819	1	0	0	Public Secondary 12-16+	1.86058050111635	25006288	259	71	488	0	0	FALSE	186.058050111635	1	0	1	0	0	0	0	35	ESO BATX CFPM AA03 CFPS	TRUE	(140,1.2e+03]	(140,350]	(140,350]	FALSE	FALSE	FALSE
1820	0	0	0	Public Secondary 12-16+	0.680387821058003	25006291	174	71	298	0	0	FALSE	68.0387821058003	0	0	0	0	0	0	0	0	ESO BATX CFPM CFPS	FALSE	[0,140]	[0,140]	(14,140]	FALSE	FALSE	FALSE
1821	1	0	0	Public Primary 3-12	1.50843782407844	25006409	137	61	453	0	0	FALSE	150.843782407844	1	1	0	0	1	0	0	0	EINF2C EPRI	TRUE	(140,1.2e+03]	(140,350]	(140,350]	FALSE	FALSE	FALSE
1822	0	0	0	Public Secondary 12-16+	0	25006471	169	71	89	0	0	FALSE	0	0	0	0	0	0	0	0	0	ESO CFPM CFPS	FALSE	[0,140]	[0,140]	[0,14]	FALSE	FALSE	FALSE
1823	0	2	0	Public Secondary 12-16+	2.35162374020157	25006483	334	61	348	2	2	TRUE	235.162374020157	1	0	0	0	2	0	0	0	ESO BATX CFPM CFPS	TRUE	(140,1.2e+03]	(140,350]	(140,350]	TRUE	TRUE	FALSE
1824	0	1	0	Public Secondary 12-16+	1.40449438202247	25006495	138	61	587	1	1	TRUE	140.449438202247	0	0	0	0	1	0	0	0	ESO BATX PFI	FALSE	(140,1.2e+03]	(140,350]	(140,350]	TRUE	TRUE	FALSE
1825	0	0	0	Public Primary 3-12	0.924486279783166	25006501	141	61	450	0	0	FALSE	92.4486279783166	0	0	0	0	0	0	0	0	EINF2C EPRI	FALSE	[0,140]	[0,140]	(14,140]	FALSE	FALSE	FALSE
1826	1	0	0	Public Secondary 12-16+	1.32328404579713	25006513	379	61	511	0	0	FALSE	132.328404579713	1	0	1	0	0	0	0	22	ESO BATX	TRUE	[0,140]	[0,140]	(14,140]	FALSE	FALSE	FALSE
1827	5	0	0	Public Secondary 12-16+	1.25976316452507	25006525	086	61	617	1	0	FALSE	125.976316452507	5	0	5	1	1	0	35	66	ESO BATX CFPM CFPS	TRUE	[0,140]	[0,140]	(14,140]	FALSE	FALSE	FALSE
1828	0	0	0	Public Primary 3-12	1.86058050111635	25006549	259	71	16	0	0	FALSE	186.058050111635	0	0	0	0	0	0	0	0	EINF2C EPRI	FALSE	(140,1.2e+03]	(140,350]	(140,350]	FALSE	FALSE	FALSE
1829	1	0	0	Public Secondary 12-16+	0.552181115405853	25006574	181	61	146	1	0	FALSE	55.2181115405853	1	1	0	1	2	0	0	1	ESO BATX	TRUE	[0,140]	[0,140]	(14,140]	FALSE	FALSE	FALSE
1830	0	0	0	Public Secondary 12-16+	4.05651140019583	25006598	081	61	453	1	0	FALSE	405.651140019583	0	0	0	1	1	0	0	0	ESO BATX CFPM	FALSE	(140,1.2e+03]	(350,1.2e+03]	(350,1.2e+03]	FALSE	FALSE	FALSE
1831	5	0	1	Public Secondary 12-16+	1.40449438202247	25006732	138	61	1354	0	1	FALSE	140.449438202247	5	4	1	0	4	15	15	36	ESO BATX CFPM AA03 CFPS PFI	TRUE	(140,1.2e+03]	(140,350]	(140,350]	TRUE	FALSE	TRUE
1832	5	2	0	Public Secondary 12-16+	1.04655219194542	25006771	136	61	996	3	2	TRUE	104.655219194542	5	1	4	1	4	24	62	82	ESO BATX CFPM CFPS	TRUE	[0,140]	[0,140]	(14,140]	TRUE	TRUE	FALSE
1833	1	0	0	Public Secondary 12-16+	1.21956348038185	25006781	245	61	779	0	0	FALSE	121.956348038185	1	0	1	0	0	0	0	40	ESO BATX CFPM AA03 CFPS PFI	TRUE	[0,140]	[0,140]	(14,140]	FALSE	FALSE	FALSE
1834	0	0	0	Public Secondary 12-16+	0.680387821058003	25007025	174	71	97	0	0	FALSE	68.0387821058003	0	0	0	0	0	0	0	0	ESO	FALSE	[0,140]	[0,140]	(14,140]	FALSE	FALSE	FALSE
1835	0	0	0	Public Secondary 12-16+	0.569313976658127	25007153	002	61	513	0	0	FALSE	56.9313976658127	0	0	0	0	0	0	0	0	ESO BATX	FALSE	[0,140]	[0,140]	(14,140]	FALSE	FALSE	FALSE
1836	0	1	0	Public Secondary 12-16+	1.61107464645862	25007189	140	61	522	1	1	TRUE	161.107464645862	0	0	0	0	1	0	44	0	ESO BATX	FALSE	(140,1.2e+03]	(140,350]	(140,350]	TRUE	TRUE	FALSE
1837	0	0	0	Public Secondary 12-16+	0	25007499	129	61	66	0	0	FALSE	0	0	0	0	0	0	0	0	0	ESO	FALSE	[0,140]	[0,140]	[0,14]	FALSE	FALSE	FALSE
1838	0	0	1	Public Secondary 12-16+	1.6355589763325	25007505	106	61	582	0	1	FALSE	163.55589763325	0	0	0	0	0	0	0	0	ESO BATX CFPM CFPS PFI	FALSE	(140,1.2e+03]	(140,350]	(140,350]	TRUE	FALSE	TRUE
1839	0	0	0	Public Secondary 12-16+	1.34436946436103	25007517	161	61	584	1	0	FALSE	134.436946436103	0	0	0	1	1	0	0	0	ESO BATX	FALSE	[0,140]	[0,140]	(14,140]	FALSE	FALSE	FALSE
1840	0	0	0	Public Secondary 12-16+	0.588235294117647	25007529	232	61	299	0	0	FALSE	58.8235294117647	0	0	0	0	0	1	1	1	ESO BATX	FALSE	[0,140]	[0,140]	(14,140]	FALSE	FALSE	FALSE
1841	0	0	0	Public Secondary 12-16+	4.09602507479698	25007700	014	61	278	0	0	FALSE	409.602507479698	0	0	0	0	0	0	0	0	ESO BATX	FALSE	(140,1.2e+03]	(350,1.2e+03]	(350,1.2e+03]	FALSE	FALSE	FALSE
1842	0	10	0	Public Primary 3-12	4.3442283822921	25007992	003	61	253	10	10	TRUE	434.42283822921	0	0	0	0	10	163	33	0	EINF2C EPRI	FALSE	(140,1.2e+03]	(350,1.2e+03]	(350,1.2e+03]	TRUE	TRUE	FALSE
1843	1	0	0	Public Primary 3-12	1.32328404579713	25008212	379	61	449	1	0	FALSE	132.328404579713	1	0	1	1	1	0	25	25	EINF2C EPRI	TRUE	[0,140]	[0,140]	(14,140]	FALSE	FALSE	FALSE
1844	0	0	0	Public Secondary 12-16+	0.236071765816808	25008352	179	71	731	0	0	FALSE	23.6071765816808	0	0	0	0	0	0	0	0	ESO BATX AA03 TEGM TEGS	FALSE	[0,140]	[0,140]	(14,140]	FALSE	FALSE	FALSE
1845	0	0	0	Public Primary 3-12	0.289687137891078	25008534	180	71	62	0	0	FALSE	28.9687137891078	0	0	0	0	0	0	0	0	EINF2C EPRI	FALSE	[0,140]	[0,140]	(14,140]	FALSE	FALSE	FALSE
1846	0	0	0	Public Primary 3-12	1.25462643497898	25008649	139	61	275	0	0	FALSE	125.462643497898	0	0	0	0	0	0	28	0	EINF2C EPRI	FALSE	[0,140]	[0,140]	(14,140]	FALSE	FALSE	FALSE
1847	0	0	0	Public Primary 3-12	0.236071765816808	25008765	179	71	45	0	0	FALSE	23.6071765816808	0	0	0	0	0	0	0	0	EINF1C EINF2C EPRI	FALSE	[0,140]	[0,140]	(14,140]	FALSE	FALSE	FALSE
1848	1	0	0	Public Primary 3-12	1.25462643497898	25008777	139	61	458	0	0	FALSE	125.462643497898	1	1	0	0	1	0	0	1	EINF2C EPRI	TRUE	[0,140]	[0,140]	(14,140]	FALSE	FALSE	FALSE
1849	1	0	0	Public Primary 3-12	4.09602507479698	25008789	014	61	324	1	0	FALSE	409.602507479698	1	0	1	1	1	0	0	15	EINF2C EPRI	TRUE	(140,1.2e+03]	(350,1.2e+03]	(350,1.2e+03]	FALSE	FALSE	FALSE
1850	0	0	0	Public Primary 3-12	1.21956348038185	25008790	245	61	319	0	0	FALSE	121.956348038185	0	0	0	0	0	0	0	0	EINF2C EPRI	FALSE	[0,140]	[0,140]	(14,140]	FALSE	FALSE	FALSE
1851	0	0	0	Public Primary 3-12	0.569313976658127	25008893	002	61	518	0	0	FALSE	56.9313976658127	1	0	0	0	0	0	0	0	EINF2C EPRI	TRUE	[0,140]	[0,140]	(14,140]	FALSE	FALSE	FALSE
1852	0	0	0	Public Primary 3-12	4.09602507479698	25008935	014	61	38	0	0	FALSE	409.602507479698	0	0	0	0	0	0	0	0	EINF2C EPRI	FALSE	(140,1.2e+03]	(350,1.2e+03]	(350,1.2e+03]	FALSE	FALSE	FALSE
1853	0	0	0	Public Primary 3-12	1.32328404579713	25009034	379	61	437	1	0	FALSE	132.328404579713	0	0	0	1	1	0	17	0	EINF2C EPRI	FALSE	[0,140]	[0,140]	(14,140]	FALSE	FALSE	FALSE
1854	0	0	0	Public Primary 3-12	1.40449438202247	25009071	138	61	476	2	0	FALSE	140.449438202247	0	0	0	2	2	0	5	5	EINF2C EPRI	FALSE	(140,1.2e+03]	(140,350]	(140,350]	FALSE	FALSE	FALSE
1855	0	0	0	Public Primary 3-12	1.6355589763325	25009095	106	61	211	0	0	FALSE	163.55589763325	0	0	0	0	0	0	0	4	EINF2C EPRI	FALSE	(140,1.2e+03]	(140,350]	(140,350]	FALSE	FALSE	FALSE
1856	0	0	0	Public Primary 3-12	2.776492364646	25009101	236	67	214	0	0	FALSE	277.6492364646	0	0	0	0	0	2	2	0	EINF2C EPRI	FALSE	(140,1.2e+03]	(140,350]	(140,350]	FALSE	FALSE	FALSE
1857	0	0	0	Public Primary 3-12	1.6355589763325	25009113	106	61	249	0	0	FALSE	163.55589763325	0	0	0	0	0	0	0	0	EINF2C EPRI	FALSE	(140,1.2e+03]	(140,350]	(140,350]	FALSE	FALSE	FALSE
1858	1	0	0	Public Primary 3-12	1.32328404579713	25009149	379	61	266	1	0	FALSE	132.328404579713	1	1	0	1	2	0	0	0	EINF2C EPRI	TRUE	[0,140]	[0,140]	(14,140]	FALSE	FALSE	FALSE
1859	1	0	0	Public Secondary 12-16+	1.23289360128221	25009186	233	71	199	0	0	FALSE	123.289360128221	1	1	0	0	1	0	0	2	ESO	TRUE	[0,140]	[0,140]	(14,140]	FALSE	FALSE	FALSE
1860	0	1	0	Public Primary 3-12	1.40449438202247	25009344	138	61	451	1	1	TRUE	140.449438202247	1	0	0	0	1	0	0	25	EINF2C EPRI	TRUE	(140,1.2e+03]	(140,350]	(140,350]	TRUE	TRUE	FALSE
1861	1	0	0	Public Primary 3-12	1.34436946436103	25009356	161	61	252	0	0	FALSE	134.436946436103	1	1	0	0	1	0	1	1	EINF2C EPRI	TRUE	[0,140]	[0,140]	(14,140]	FALSE	FALSE	FALSE
1862	0	0	0	Public Primary 3-12	1.23289360128221	25009368	233	71	55	0	0	FALSE	123.289360128221	0	0	0	0	0	1	1	0	EINF2C EPRI	FALSE	[0,140]	[0,140]	(14,140]	FALSE	FALSE	FALSE
1863	0	0	0	Public Secondary 12-16+	0.924486279783166	25009721	141	61	190	0	0	FALSE	92.4486279783166	0	0	0	0	0	0	0	0	ESO	FALSE	[0,140]	[0,140]	(14,140]	FALSE	FALSE	FALSE
1864	0	0	0	Public Secondary 12-16+	0.924486279783166	25009733	141	61	465	0	0	FALSE	92.4486279783166	1	0	0	0	0	0	0	0	ESO BATX	TRUE	[0,140]	[0,140]	(14,140]	FALSE	FALSE	FALSE
1865	0	0	0	Public Primary 3-12	4.09602507479698	25009800	014	61	52	0	0	FALSE	409.602507479698	0	0	0	0	0	0	0	0	EINF2C EPRI	FALSE	(140,1.2e+03]	(350,1.2e+03]	(350,1.2e+03]	FALSE	FALSE	FALSE
1866	0	3	0	Public Secondary 12-16+	1.40449438202247	25009836	138	61	464	3	3	TRUE	140.449438202247	1	0	0	0	3	82	82	82	ESO BATX	TRUE	(140,1.2e+03]	(140,350]	(140,350]	TRUE	TRUE	FALSE
1867	0	0	0	Public Primary 3-12	2.35162374020157	25010085	334	61	51	0	0	FALSE	235.162374020157	0	0	0	0	0	0	0	0	EINF2C EPRI	FALSE	(140,1.2e+03]	(140,350]	(140,350]	FALSE	FALSE	FALSE
1868	0	0	0	Public Secondary 12-16+	1.04655219194542	25010127	136	61	207	0	0	FALSE	104.655219194542	0	0	0	0	0	0	0	0	ESO BATX PFI	FALSE	[0,140]	[0,140]	(14,140]	FALSE	FALSE	FALSE
1869	0	0	0	Public Primary 3-12	0.236071765816808	25010231	179	71	20	0	0	FALSE	23.6071765816808	0	0	0	0	0	0	0	0	EINF2C EPRI	FALSE	[0,140]	[0,140]	(14,140]	FALSE	FALSE	FALSE
1870	0	0	0	Public Secondary 12-16+	1.34436946436103	25010310	161	61	105	0	0	FALSE	134.436946436103	0	0	0	0	0	0	0	0	ESO	FALSE	[0,140]	[0,140]	(14,140]	FALSE	FALSE	FALSE
1871	0	0	0	Public Primary 3-12	0.397298371076679	43000020	314	62	45	0	0	FALSE	39.7298371076679	0	0	0	0	0	0	0	0	EINF2C EPRI	FALSE	[0,140]	[0,140]	(14,140]	FALSE	FALSE	FALSE
1872	1	0	0	Public Primary 3-12	0.627667587245795	43000081	206	63	632	0	0	FALSE	62.7667587245795	1	0	1	0	0	0	0	0	EINF2C EPRI	TRUE	[0,140]	[0,140]	(14,140]	FALSE	FALSE	FALSE
1873	0	0	0	Public Primary 3-12	0.4787743376955	43000135	333	62	503	0	0	FALSE	47.87743376955	0	0	0	0	0	0	0	0	EINF2C EPRI	FALSE	[0,140]	[0,140]	(14,140]	FALSE	FALSE	FALSE
1874	6	0	0	Public Primary 3-12	0.895789787996417	43000184	087	62	68	0	0	FALSE	89.5789787996417	6	5	1	0	5	0	0	0	EINF2C EPRI	TRUE	[0,140]	[0,140]	(14,140]	FALSE	FALSE	FALSE
1875	0	0	0	Public Primary 3-12	0.895789787996417	43000214	087	62	132	0	0	FALSE	89.5789787996417	0	0	0	0	0	0	0	0	EINF2C EPRI	FALSE	[0,140]	[0,140]	(14,140]	FALSE	FALSE	FALSE
1876	0	0	0	Public Primary 3-12	0.759878419452887	43000226	262	62	28	0	0	FALSE	75.9878419452887	0	0	0	0	0	0	0	0	EINF1C EINF2C EPRI	FALSE	[0,140]	[0,140]	(14,140]	FALSE	FALSE	FALSE
1877	1	3	0	Public Primary 3-12	1.12233445566779	43000251	257	62	422	4	3	TRUE	112.233445566779	1	1	0	1	5	20	17	19	EINF2C EPRI	TRUE	[0,140]	[0,140]	(14,140]	TRUE	TRUE	FALSE
1878	0	0	0	Public Primary 3-12	0.3269042170644	43000263	178	63	523	1	0	FALSE	32.69042170644	0	0	0	1	1	0	0	2	EINF2C EPRI	FALSE	[0,140]	[0,140]	(14,140]	FALSE	FALSE	FALSE
1879	2	0	0	Public Primary 3-12	1.15853879294739	43000275	004	63	465	0	0	FALSE	115.853879294739	2	1	1	0	1	0	0	0	EINF2C EPRI	TRUE	[0,140]	[0,140]	(14,140]	FALSE	FALSE	FALSE
1880	4	0	0	Public Secondary 12-16+	1.15853879294739	43000329	004	63	845	0	0	FALSE	115.853879294739	6	0	4	0	0	0	0	56	ESO BATX CFPM AA03 CFPS	TRUE	[0,140]	[0,140]	(14,140]	FALSE	FALSE	FALSE
1881	1	0	1	Public Primary 3-12	0.397298371076679	43000378	314	62	430	0	1	FALSE	39.7298371076679	2	0	1	0	0	0	0	0	EINF2C EPRI	TRUE	[0,140]	[0,140]	(14,140]	TRUE	FALSE	TRUE
1882	0	0	0	Public Primary 3-12	1.27655694355795	43000421	246	63	33	0	0	FALSE	127.655694355795	0	0	0	0	0	0	0	0	EINF2C EPRI	FALSE	[0,140]	[0,140]	(14,140]	FALSE	FALSE	FALSE
1883	0	0	0	Public Primary 3-12	0.54429174037284	43000433	120	63	131	0	0	FALSE	54.429174037284	0	0	0	0	0	0	0	0	EINF2C EPRI	FALSE	[0,140]	[0,140]	(14,140]	FALSE	FALSE	FALSE
1884	0	0	0	Public Primary 3-12	0.379266750948167	43000470	162	62	54	0	0	FALSE	37.9266750948167	0	0	0	0	0	0	0	0	EINF2C EPRI	FALSE	[0,140]	[0,140]	(14,140]	FALSE	FALSE	FALSE
1885	0	0	0	Public Primary 3-12	4.98489425981873	43000512	118	62	9	0	0	FALSE	498.489425981873	0	0	0	0	0	0	0	0	EINF2C EPRI	FALSE	(140,1.2e+03]	(350,1.2e+03]	(350,1.2e+03]	FALSE	FALSE	FALSE
1886	0	0	0	Public Primary 3-12	0.698383137221705	43000548	013	62	232	0	0	FALSE	69.8383137221705	0	0	0	0	0	0	0	0	EINF2C EPRI	FALSE	[0,140]	[0,140]	(14,140]	FALSE	FALSE	FALSE
1887	0	0	0	Public Primary 3-12	2.54647313470843	43000551	256	63	41	0	0	FALSE	254.647313470843	0	0	0	0	0	0	0	0	EINF1C EINF2C EPRI	FALSE	(140,1.2e+03]	(140,350]	(140,350]	FALSE	FALSE	FALSE
1888	0	0	0	Public Primary 3-12	3.06376914855718	43000561	165	63	82	0	0	FALSE	306.376914855718	0	0	0	0	0	0	0	0	EINF2C EPRI	FALSE	(140,1.2e+03]	(140,350]	(140,350]	FALSE	FALSE	FALSE
1889	0	0	0	Public Primary 3-12	0.698383137221705	43000597	013	62	279	0	0	FALSE	69.8383137221705	0	0	0	0	0	0	0	0	EINF2C EPRI	FALSE	[0,140]	[0,140]	(14,140]	FALSE	FALSE	FALSE
1890	0	0	0	Public Primary 3-12	0.379266750948167	43000603	162	62	27	0	0	FALSE	37.9266750948167	0	0	0	0	0	0	0	0	EINF2C EPRI	FALSE	[0,140]	[0,140]	(14,140]	FALSE	FALSE	FALSE
1891	0	0	0	Public Primary 3-12	1.12233445566779	43000615	257	62	57	0	0	FALSE	112.233445566779	0	0	0	0	0	0	0	0	EINF2C EPRI	FALSE	[0,140]	[0,140]	(14,140]	FALSE	FALSE	FALSE
1892	0	0	0	Public Primary 3-12	0.895789787996417	43000627	087	62	174	0	0	FALSE	89.5789787996417	0	0	0	0	0	3	3	0	EINF2C EPRI	FALSE	[0,140]	[0,140]	(14,140]	FALSE	FALSE	FALSE
1893	0	0	0	Public Primary 3-12	1.27655694355795	43000639	246	63	46	0	0	FALSE	127.655694355795	0	0	0	0	0	0	0	0	EINF1C EINF2C EPRI	FALSE	[0,140]	[0,140]	(14,140]	FALSE	FALSE	FALSE
1894	0	0	0	Public Primary 3-12	1.10908658797433	43000640	188	62	116	0	0	FALSE	110.908658797433	0	0	0	0	0	0	0	0	EINF2C EPRI	FALSE	[0,140]	[0,140]	(14,140]	FALSE	FALSE	FALSE
1895	0	0	0	Public Primary 3-12	0.759878419452887	43000652	262	62	72	0	0	FALSE	75.9878419452887	0	0	0	0	0	0	0	0	EINF2C EPRI	FALSE	[0,140]	[0,140]	(14,140]	FALSE	FALSE	FALSE
1896	0	0	0	Public Primary 3-12	4.98489425981873	43000676	118	62	28	0	0	FALSE	498.489425981873	0	0	0	0	0	0	0	2	EINF1C EINF2C EPRI	FALSE	(140,1.2e+03]	(350,1.2e+03]	(350,1.2e+03]	FALSE	FALSE	FALSE
1897	0	0	0	Public Primary 3-12	0.759878419452887	43000688	262	62	50	0	0	FALSE	75.9878419452887	0	0	0	0	0	0	0	0	EINF1C EINF2C EPRI	FALSE	[0,140]	[0,140]	(14,140]	FALSE	FALSE	FALSE
1898	1	0	0	Public Primary 3-12	1.44063387890672	43000706	357	62	551	0	0	FALSE	144.063387890672	1	1	0	0	1	0	0	20	EINF2C EPRI	TRUE	(140,1.2e+03]	(140,350]	(140,350]	FALSE	FALSE	FALSE
1899	0	4	0	Public Primary 3-12	1.44063387890672	43000721	357	62	405	4	4	TRUE	144.063387890672	0	0	0	0	4	0	0	0	EINF2C EPRI	FALSE	(140,1.2e+03]	(140,350]	(140,350]	TRUE	TRUE	FALSE
1900	2	0	1	Public Secondary 12-16+	1.08721203573108	43000779	091	62	643	0	1	FALSE	108.721203573108	2	1	1	0	1	2	2	18	ESO BATX CFPM AA03 CFPS	TRUE	[0,140]	[0,140]	(14,140]	TRUE	FALSE	TRUE
1901	0	0	0	Public Primary 3-12	4.98489425981873	43000792	118	62	23	0	0	FALSE	498.489425981873	0	0	0	0	0	0	0	0	EINF2C EPRI	FALSE	(140,1.2e+03]	(350,1.2e+03]	(350,1.2e+03]	FALSE	FALSE	FALSE
1902	0	0	0	Public Primary 3-12	1.27655694355795	43000809	246	63	9	0	0	FALSE	127.655694355795	0	0	0	0	0	0	0	0	EINF2C EPRI	FALSE	[0,140]	[0,140]	(14,140]	FALSE	FALSE	FALSE
1903	0	0	1	Public Primary 3-12	0.168194432764275	43000871	260	63	475	0	1	FALSE	16.8194432764275	1	0	0	0	0	0	21	21	EINF2C EPRI	TRUE	[0,140]	[0,140]	(14,140]	TRUE	FALSE	TRUE
1904	0	0	0	Public Primary 3-12	4.8737261852016	43000895	107	62	366	1	0	FALSE	487.37261852016	0	0	0	1	1	0	0	0	EINF2C EPRI	FALSE	(140,1.2e+03]	(350,1.2e+03]	(350,1.2e+03]	FALSE	FALSE	FALSE
1905	0	0	0	Public Primary 3-12	1.27655694355795	43000950	246	63	49	0	0	FALSE	127.655694355795	0	0	0	0	0	2	2	0	EINF2C EPRI	FALSE	[0,140]	[0,140]	(14,140]	FALSE	FALSE	FALSE
1906	0	1	0	Public Primary 3-12	1.02011075488196	43000998	359	78	321	3	1	TRUE	102.011075488196	1	0	0	2	3	17	17	0	EINF2C EPRI	TRUE	[0,140]	[0,140]	(14,140]	TRUE	TRUE	FALSE
1907	0	0	0	Public Primary 3-12	2.54647313470843	43001000	256	63	58	0	0	FALSE	254.647313470843	0	0	0	0	0	0	0	0	EINF2C EPRI	FALSE	(140,1.2e+03]	(140,350]	(140,350]	FALSE	FALSE	FALSE
1908	0	0	0	Public Primary 3-12	0.379266750948167	43001036	162	62	169	0	0	FALSE	37.9266750948167	0	0	0	0	0	1	1	0	EINF2C EPRI	FALSE	[0,140]	[0,140]	(14,140]	FALSE	FALSE	FALSE
1909	0	1	0	Public Primary 3-12	4.98489425981873	43001051	118	62	320	1	1	TRUE	498.489425981873	0	0	0	0	1	0	14	14	EINF2C EPRI	FALSE	(140,1.2e+03]	(350,1.2e+03]	(350,1.2e+03]	TRUE	TRUE	FALSE
1910	0	0	0	Public Primary 3-12	1.27655694355795	43001097	246	63	47	0	0	FALSE	127.655694355795	0	0	0	0	0	0	0	0	EINF2C EPRI	FALSE	[0,140]	[0,140]	(14,140]	FALSE	FALSE	FALSE
1911	0	0	0	Public Primary 3-12	0.759878419452887	43001115	262	62	39	0	0	FALSE	75.9878419452887	0	0	0	0	0	0	0	0	EINF1C EINF2C EPRI	FALSE	[0,140]	[0,140]	(14,140]	FALSE	FALSE	FALSE
1912	0	0	0	Public Primary 3-12	0.54429174037284	43001127	120	63	225	0	0	FALSE	54.429174037284	0	0	0	0	0	0	0	0	EINF2C EPRI	FALSE	[0,140]	[0,140]	(14,140]	FALSE	FALSE	FALSE
1913	0	2	0	Public Primary 3-12	1.27655694355795	43001231	246	63	298	2	2	TRUE	127.655694355795	0	0	0	0	2	17	0	5	EINF2C EPRI	FALSE	[0,140]	[0,140]	(14,140]	TRUE	TRUE	FALSE
1914	0	0	0	Public Primary 3-12	3.06376914855718	43001280	165	63	53	0	0	FALSE	306.376914855718	0	0	0	0	0	0	0	0	EINF1C EINF2C EPRI	FALSE	(140,1.2e+03]	(140,350]	(140,350]	FALSE	FALSE	FALSE
1915	0	0	0	Public Primary 3-12	4.98489425981873	43001310	118	62	14	0	0	FALSE	498.489425981873	0	0	0	0	0	0	0	0	EINF2C EPRI	FALSE	(140,1.2e+03]	(350,1.2e+03]	(350,1.2e+03]	FALSE	FALSE	FALSE
1916	0	0	0	Public Primary 3-12	4.98489425981873	43001334	118	62	9	0	0	FALSE	498.489425981873	0	0	0	0	0	0	0	0	EINF2C EPRI	FALSE	(140,1.2e+03]	(350,1.2e+03]	(350,1.2e+03]	FALSE	FALSE	FALSE
1917	0	0	0	Public Primary 3-12	1.27655694355795	43001346	246	63	71	0	0	FALSE	127.655694355795	0	0	0	0	0	0	0	0	EINF2C EPRI	FALSE	[0,140]	[0,140]	(14,140]	FALSE	FALSE	FALSE
1918	0	0	0	Public Primary 3-12	0.397298371076679	43001361	314	62	290	0	0	FALSE	39.7298371076679	0	0	0	0	0	0	0	0	EINF2C EPRI	FALSE	[0,140]	[0,140]	(14,140]	FALSE	FALSE	FALSE
1919	0	0	0	Public Primary 3-12	4.98489425981873	43001383	118	62	30	0	0	FALSE	498.489425981873	0	0	0	0	0	0	0	0	EINF2C EPRI	FALSE	(140,1.2e+03]	(350,1.2e+03]	(350,1.2e+03]	FALSE	FALSE	FALSE
1920	0	0	0	Public Primary 3-12	2.54647313470843	43001395	256	63	35	0	0	FALSE	254.647313470843	0	0	0	0	0	0	0	0	EINF1C EINF2C EPRI	FALSE	(140,1.2e+03]	(140,350]	(140,350]	FALSE	FALSE	FALSE
1921	0	0	0	Public Primary 3-12	1.15853879294739	43001437	004	63	69	0	0	FALSE	115.853879294739	0	0	0	0	0	0	0	0	EINF2C EPRI	FALSE	[0,140]	[0,140]	(14,140]	FALSE	FALSE	FALSE
1922	0	0	0	Public Primary 3-12	1.06449363139155	43001462	263	62	22	0	0	FALSE	106.449363139155	0	0	0	0	0	0	0	0	EINF1C EINF2C EPRI	FALSE	[0,140]	[0,140]	(14,140]	FALSE	FALSE	FALSE
1923	0	0	0	Public Primary 3-12	4.98489425981873	43001498	118	62	23	0	0	FALSE	498.489425981873	0	0	0	0	0	0	0	0	EINF2C EPRI	FALSE	(140,1.2e+03]	(350,1.2e+03]	(350,1.2e+03]	FALSE	FALSE	FALSE
1924	1	1	0	Public Primary 3-12	0.379266750948167	43001553	162	62	466	1	1	TRUE	37.9266750948167	1	0	1	0	1	0	0	22	EINF2C EPRI	TRUE	[0,140]	[0,140]	(14,140]	TRUE	TRUE	FALSE
1925	4	0	0	Public Primary 3-12	1.10908658797433	43001607	188	62	274	0	0	FALSE	110.908658797433	5	3	1	0	3	0	0	21	EINF2C EPRI	TRUE	[0,140]	[0,140]	(14,140]	FALSE	FALSE	FALSE
1926	0	0	0	Public Primary 3-12	0.759878419452887	43001656	262	62	121	0	0	FALSE	75.9878419452887	0	0	0	0	0	0	0	0	EINF2C EPRI	FALSE	[0,140]	[0,140]	(14,140]	FALSE	FALSE	FALSE
1927	1	0	0	Public Primary 3-12	1.38153350218743	43001668	163	62	414	0	0	FALSE	138.153350218743	1	0	1	0	0	0	0	0	EINF2C EPRI	TRUE	[0,140]	[0,140]	(14,140]	FALSE	FALSE	FALSE
1928	0	8	0	Public Primary 3-12	3.06376914855718	43001681	165	63	360	10	8	TRUE	306.376914855718	0	0	0	2	10	34	21	0	EINF2C EPRI	FALSE	(140,1.2e+03]	(140,350]	(140,350]	TRUE	TRUE	FALSE
1929	0	0	0	Public Primary 3-12	1.14923657855853	43001735	166	62	447	0	0	FALSE	114.923657855853	0	0	0	0	0	0	0	0	EINF2C EPRI	FALSE	[0,140]	[0,140]	(14,140]	FALSE	FALSE	FALSE
1930	0	0	0	Public Primary 3-12	0.759878419452887	43001796	262	62	61	0	0	FALSE	75.9878419452887	0	0	0	0	0	0	0	0	EINF2C EPRI	FALSE	[0,140]	[0,140]	(14,140]	FALSE	FALSE	FALSE
1931	0	0	0	Public Primary 3-12	2.03062864878585	43001826	352	62	332	0	0	FALSE	203.062864878585	0	0	0	0	0	0	16	0	EINF2C EPRI	FALSE	(140,1.2e+03]	(140,350]	(140,350]	FALSE	FALSE	FALSE
1932	0	0	0	Public Primary 3-12	2.54647313470843	43001851	256	63	40	0	0	FALSE	254.647313470843	0	0	0	0	0	0	0	0	EINF1C EINF2C EPRI	FALSE	(140,1.2e+03]	(140,350]	(140,350]	FALSE	FALSE	FALSE
1933	0	0	0	Public Primary 3-12	0.3269042170644	43001929	178	63	252	0	0	FALSE	32.69042170644	0	0	0	0	0	0	0	2	EINF2C EPRI	FALSE	[0,140]	[0,140]	(14,140]	FALSE	FALSE	FALSE
1934	0	0	0	Public Primary 3-12	1.27655694355795	43001942	246	63	58	0	0	FALSE	127.655694355795	0	0	0	0	0	0	0	0	EINF2C EPRI	FALSE	[0,140]	[0,140]	(14,140]	FALSE	FALSE	FALSE
1935	0	0	0	Public Primary 3-12	0.379266750948167	43001954	162	62	56	0	0	FALSE	37.9266750948167	0	0	0	0	0	0	0	0	EINF2C EPRI	FALSE	[0,140]	[0,140]	(14,140]	FALSE	FALSE	FALSE
1936	0	0	0	Public Primary 3-12	0.759878419452887	43001966	262	62	186	0	0	FALSE	75.9878419452887	0	0	0	0	0	0	0	0	EINF2C EPRI	FALSE	[0,140]	[0,140]	(14,140]	FALSE	FALSE	FALSE
1937	0	0	0	Public Primary 3-12	1.27655694355795	43002016	246	63	21	0	0	FALSE	127.655694355795	0	0	0	0	0	0	0	0	EINF2C EPRI	FALSE	[0,140]	[0,140]	(14,140]	FALSE	FALSE	FALSE
1938	0	0	0	Public Primary 3-12	0.459770114942529	43002053	112	62	24	0	0	FALSE	45.9770114942529	0	0	0	0	0	2	2	2	EINF2C EPRI	FALSE	[0,140]	[0,140]	(14,140]	FALSE	FALSE	FALSE
1939	0	0	0	Public Primary 3-12	1.27655694355795	43002144	246	63	8	0	0	FALSE	127.655694355795	0	0	0	0	0	0	0	0	EINF2C EPRI	FALSE	[0,140]	[0,140]	(14,140]	FALSE	FALSE	FALSE
1940	0	0	0	Public Primary 3-12	0.759878419452887	43002171	262	62	142	0	0	FALSE	75.9878419452887	0	0	0	0	0	0	0	0	EINF2C EPRI	FALSE	[0,140]	[0,140]	(14,140]	FALSE	FALSE	FALSE
1941	0	5	0	Public Primary 3-12	1.81541995479975	43002211	304	62	231	5	5	TRUE	181.541995479975	0	0	0	0	5	0	0	0	EINF2C EPRI	FALSE	(140,1.2e+03]	(140,350]	(140,350]	TRUE	TRUE	FALSE
1942	2	1	0	Public Primary 3-12	3.01559282141806	43002235	303	62	223	4	1	TRUE	301.559282141806	2	1	1	3	5	0	0	0	EINF2C EPRI	TRUE	(140,1.2e+03]	(140,350]	(140,350]	TRUE	TRUE	FALSE
1943	0	0	0	Public Primary 3-12	1.81541995479975	43002247	304	62	223	3	0	FALSE	181.541995479975	0	0	0	3	3	0	0	0	EINF2C EPRI	FALSE	(140,1.2e+03]	(140,350]	(140,350]	FALSE	FALSE	FALSE
1944	0	0	0	Public Primary 3-12	1.61777394305436	43002259	307	62	491	0	0	FALSE	161.777394305436	0	0	0	0	0	0	0	0	EINF2C EPRI	FALSE	(140,1.2e+03]	(140,350]	(140,350]	FALSE	FALSE	FALSE
1945	0	0	0	Public Primary 3-12	1.9907100199071	43002260	305	62	41	0	0	FALSE	199.07100199071	0	0	0	0	0	0	0	0	EINF2C EPRI	FALSE	(140,1.2e+03]	(140,350]	(140,350]	FALSE	FALSE	FALSE
1946	1	0	0	Public Primary 3-12	1.81541995479975	43002272	304	62	344	0	0	FALSE	181.541995479975	1	1	0	0	1	0	0	0	EINF2C EPRI	TRUE	(140,1.2e+03]	(140,350]	(140,350]	FALSE	FALSE	FALSE
1947	5	0	0	Public Secondary 12-16+	1.9907100199071	43002570	305	62	850	0	0	FALSE	199.07100199071	8	4	1	0	4	0	0	24	ESO BATX CFPM CFPS	TRUE	(140,1.2e+03]	(140,350]	(140,350]	FALSE	FALSE	FALSE
1948	4	2	1	Public Secondary 12-16+	3.01559282141806	43002582	303	62	684	4	3	TRUE	301.559282141806	4	3	1	2	7	9	95	29	ESO BATX	TRUE	(140,1.2e+03]	(140,350]	(140,350]	TRUE	TRUE	TRUE
1949	14	4	0	Public Secondary 12-16+	1.81541995479975	43002594	304	62	1635	10	4	TRUE	181.541995479975	14	5	9	6	15	30	92	234	ESO BATX CFPM AA03 CFPS	TRUE	(140,1.2e+03]	(140,350]	(140,350]	TRUE	TRUE	FALSE
1950	0	0	0	Public Primary 3-12	0.54429174037284	43002661	120	63	66	0	0	FALSE	54.429174037284	0	0	0	0	0	0	0	0	EINF2C EPRI	FALSE	[0,140]	[0,140]	(14,140]	FALSE	FALSE	FALSE
1951	0	2	0	Public Primary 3-12	1.10908658797433	43002752	188	62	432	2	2	TRUE	110.908658797433	0	0	0	0	2	33	33	33	EINF2C EPRI	FALSE	[0,140]	[0,140]	(14,140]	TRUE	TRUE	FALSE
1952	1	0	0	Public Primary 3-12	1.12233445566779	43002776	257	62	308	0	0	FALSE	112.233445566779	1	1	0	0	1	0	0	0	EINF2C EPRI	TRUE	[0,140]	[0,140]	(14,140]	FALSE	FALSE	FALSE
1953	6	2	0	Public Primary 3-12	2.54647313470843	43002831	256	63	590	2	2	TRUE	254.647313470843	6	4	2	0	6	0	0	37	EINF2C EPRI	TRUE	(140,1.2e+03]	(140,350]	(140,350]	TRUE	TRUE	FALSE
1954	0	0	0	Public Primary 3-12	0.627667587245795	43002892	206	63	614	0	0	FALSE	62.7667587245795	0	0	0	0	0	0	0	0	EINF2C EPRI	FALSE	[0,140]	[0,140]	(14,140]	FALSE	FALSE	FALSE
1955	0	0	0	Public Primary 3-12	1.15853879294739	43003008	004	63	305	0	0	FALSE	115.853879294739	0	0	0	0	0	0	0	0	EINF2C EPRI	FALSE	[0,140]	[0,140]	(14,140]	FALSE	FALSE	FALSE
1956	0	0	0	Public Primary 3-12	3.0571690614491	43003011	228	67	171	0	0	FALSE	305.71690614491	0	0	0	0	0	0	0	0	EINF2C EPRI	FALSE	(140,1.2e+03]	(140,350]	(140,350]	FALSE	FALSE	FALSE
1957	0	0	0	Public Primary 3-12	0.379266750948167	43003069	162	62	163	0	0	FALSE	37.9266750948167	0	0	0	0	0	0	0	0	EINF2C EPRI	FALSE	[0,140]	[0,140]	(14,140]	FALSE	FALSE	FALSE
1958	0	0	0	Public Primary 3-12	1.14923657855853	43003082	166	62	157	0	0	FALSE	114.923657855853	0	0	0	0	0	0	0	0	EINF2C EPRI	FALSE	[0,140]	[0,140]	(14,140]	FALSE	FALSE	FALSE
1959	1	0	0	Public Primary 3-12	0.968456004427227	43003100	354	62	441	0	0	FALSE	96.8456004427227	1	1	0	0	1	0	0	23	EINF2C EPRI	TRUE	[0,140]	[0,140]	(14,140]	FALSE	FALSE	FALSE
1960	0	0	0	Public Primary 3-12	0.379266750948167	43003124	162	62	41	0	0	FALSE	37.9266750948167	0	0	0	0	0	0	0	0	EINF1C EINF2C EPRI	FALSE	[0,140]	[0,140]	(14,140]	FALSE	FALSE	FALSE
1961	2	0	0	Public Primary 3-12	0.869042048265258	43003136	239	62	428	0	0	FALSE	86.9042048265258	2	2	0	0	2	0	0	17	EINF2C EPRI	TRUE	[0,140]	[0,140]	(14,140]	FALSE	FALSE	FALSE
1962	2	0	0	Public Primary 3-12	0.869042048265258	43003185	239	62	565	0	0	FALSE	86.9042048265258	2	0	2	0	0	0	0	18	EINF2C EPRI	TRUE	[0,140]	[0,140]	(14,140]	FALSE	FALSE	FALSE
1963	4	1	0	Public Primary 3-12	2.03062864878585	43003227	352	62	433	1	1	TRUE	203.062864878585	4	3	1	0	4	16	16	38	EINF2C EPRI	TRUE	(140,1.2e+03]	(140,350]	(140,350]	TRUE	TRUE	FALSE
1964	0	0	0	Public Primary 3-12	1.68579394410945	43003306	241	62	257	0	0	FALSE	168.579394410945	0	0	0	0	0	0	0	0	EINF2C EPRI	FALSE	(140,1.2e+03]	(140,350]	(140,350]	FALSE	FALSE	FALSE
1965	2	0	0	Public Primary 3-12	0.541614009749052	43003321	243	62	277	0	0	FALSE	54.1614009749052	2	2	0	0	2	0	0	0	EINF2C EPRI	TRUE	[0,140]	[0,140]	(14,140]	FALSE	FALSE	FALSE
1966	1	0	0	Public Secondary 12-16+	1.60064025610244	43003641	244	62	1407	0	0	FALSE	160.064025610244	1	1	0	0	1	0	0	83	ESO BATX	TRUE	(140,1.2e+03]	(140,350]	(140,350]	FALSE	FALSE	FALSE
1967	0	0	0	Public Primary 3-12	0.541614009749052	43003690	243	62	430	1	0	FALSE	54.1614009749052	1	0	0	1	1	1	1	18	EINF2C EPRI	TRUE	[0,140]	[0,140]	(14,140]	FALSE	FALSE	FALSE
1968	0	0	0	Public Primary 3-12	0.767410628637207	43003720	364	62	246	1	0	FALSE	76.7410628637207	0	0	0	1	1	0	22	0	EINF2C EPRI	FALSE	[0,140]	[0,140]	(14,140]	FALSE	FALSE	FALSE
1969	0	0	0	Public Secondary 12-16+	0.767410628637207	43003732	364	62	573	0	0	FALSE	76.7410628637207	0	0	0	0	0	0	0	0	ESO BATX	FALSE	[0,140]	[0,140]	(14,140]	FALSE	FALSE	FALSE
1970	2	2	0	Public Primary 3-12	2.05157228255102	43003756	240	62	404	2	2	TRUE	205.157228255102	2	1	1	0	3	22	22	43	EINF2C EPRI	TRUE	(140,1.2e+03]	(140,350]	(140,350]	TRUE	TRUE	FALSE
1971	4	0	0	Public Primary 3-12	2.05157228255102	43003768	240	62	568	0	0	FALSE	205.157228255102	4	0	4	0	0	0	0	19	EINF2C EPRI	TRUE	(140,1.2e+03]	(140,350]	(140,350]	FALSE	FALSE	FALSE
1972	0	0	0	Public Primary 3-12	4.55412907702984	43003801	255	63	49	0	0	FALSE	455.412907702984	0	0	0	0	0	0	0	0	EINF2C EPRI	FALSE	(140,1.2e+03]	(350,1.2e+03]	(350,1.2e+03]	FALSE	FALSE	FALSE
1973	0	0	0	Public Primary 3-12	3.06376914855718	43003835	165	63	13	0	0	FALSE	306.376914855718	0	0	0	0	0	0	0	0	EINF2C EPRI	FALSE	(140,1.2e+03]	(140,350]	(140,350]	FALSE	FALSE	FALSE
1974	3	0	0	Public Primary 3-12	3.06376914855718	43003847	165	63	91	0	0	FALSE	306.376914855718	3	1	2	0	1	0	0	0	EINF2C EPRI	TRUE	(140,1.2e+03]	(140,350]	(140,350]	FALSE	FALSE	FALSE
1975	0	0	0	Public Primary 3-12	1.12233445566779	43003884	257	62	442	0	0	FALSE	112.233445566779	0	0	0	0	0	3	6	3	EINF2C EPRI	FALSE	[0,140]	[0,140]	(14,140]	FALSE	FALSE	FALSE
1976	0	0	0	Public Primary 3-12	4.55412907702984	43003951	255	63	76	0	0	FALSE	455.412907702984	0	0	0	0	0	0	1	0	EINF2C EPRI	FALSE	(140,1.2e+03]	(350,1.2e+03]	(350,1.2e+03]	FALSE	FALSE	FALSE
1977	0	0	0	Public Primary 3-12	1.83983731964753	43003975	328	63	195	0	0	FALSE	183.983731964753	0	0	0	0	0	0	0	1	EINF2C EPRI	FALSE	(140,1.2e+03]	(140,350]	(140,350]	FALSE	FALSE	FALSE
1978	0	0	0	Public Primary 3-12	4.55412907702984	43003987	255	63	90	0	0	FALSE	455.412907702984	0	0	0	0	0	0	0	1	EINF1C EINF2C EPRI	FALSE	(140,1.2e+03]	(350,1.2e+03]	(350,1.2e+03]	FALSE	FALSE	FALSE
1979	3	0	0	Public Primary 3-12	0.401767778224186	43004013	113	63	406	0	0	FALSE	40.1767778224186	3	2	1	0	2	0	0	24	EINF2C EPRI	TRUE	[0,140]	[0,140]	(14,140]	FALSE	FALSE	FALSE
1980	0	0	0	Public Primary 3-12	1.83983731964753	43004037	328	63	195	2	0	FALSE	183.983731964753	0	0	0	2	2	0	0	0	EINF2C EPRI	FALSE	(140,1.2e+03]	(140,350]	(140,350]	FALSE	FALSE	FALSE
1981	0	0	0	Public Primary 3-12	1.83983731964753	43004050	328	63	177	0	0	FALSE	183.983731964753	0	0	0	0	0	0	0	0	EINF2C EPRI	FALSE	(140,1.2e+03]	(140,350]	(140,350]	FALSE	FALSE	FALSE
1982	0	0	0	Public Primary 3-12	0.401767778224186	43004074	113	63	295	0	0	FALSE	40.1767778224186	0	0	0	0	0	0	0	0	EINF2C EPRI	FALSE	[0,140]	[0,140]	(14,140]	FALSE	FALSE	FALSE
1983	0	0	0	Public Primary 3-12	1.83983731964753	43004116	328	63	67	0	0	FALSE	183.983731964753	0	0	0	0	0	0	1	6	EINF2C EPRI	FALSE	(140,1.2e+03]	(140,350]	(140,350]	FALSE	FALSE	FALSE
1984	0	0	0	Public Primary 3-12	0.401767778224186	43004189	113	63	238	0	0	FALSE	40.1767778224186	0	0	0	0	0	0	0	0	EINF2C EPRI	FALSE	[0,140]	[0,140]	(14,140]	FALSE	FALSE	FALSE
1985	2	2	0	Public Primary 3-12	4.55412907702984	43004232	255	63	209	2	2	TRUE	455.412907702984	2	1	1	0	3	0	16	16	EINF2C EPRI	TRUE	(140,1.2e+03]	(350,1.2e+03]	(350,1.2e+03]	TRUE	TRUE	FALSE
1986	4	0	0	Public Primary 3-12	2.54647313470843	43004256	256	63	451	0	0	FALSE	254.647313470843	4	1	3	0	1	0	0	25	EINF2C EPRI	TRUE	(140,1.2e+03]	(140,350]	(140,350]	FALSE	FALSE	FALSE
1987	4	2	0	Public Primary 3-12	4.55412907702984	43004268	255	63	178	2	2	TRUE	455.412907702984	4	4	0	0	6	46	46	46	EINF2C EPRI	TRUE	(140,1.2e+03]	(350,1.2e+03]	(350,1.2e+03]	TRUE	TRUE	FALSE
1988	0	0	0	Public Secondary 12-16+	2.54647313470843	43004438	256	63	1000	1	0	FALSE	254.647313470843	0	0	0	1	1	0	0	0	ESO BATX CFPM CFPS TEGM TEGS	FALSE	(140,1.2e+03]	(140,350]	(140,350]	FALSE	FALSE	FALSE
1989	0	0	0	Public Secondary 12-16+	2.54647313470843	43004441	256	63	1203	0	0	FALSE	254.647313470843	0	0	0	0	0	0	11	12	ESO BATX AA01 CFPM AA03 CFPS IFE CFAS	FALSE	(140,1.2e+03]	(140,350]	(140,350]	FALSE	FALSE	FALSE
1990	0	0	0	Public Primary 3-12	0.168194432764275	43004463	260	63	532	0	0	FALSE	16.8194432764275	0	0	0	0	0	0	0	1	EINF2C EPRI	FALSE	[0,140]	[0,140]	(14,140]	FALSE	FALSE	FALSE
1991	0	0	0	Public Primary 3-12	0.459770114942529	43004487	112	62	25	0	0	FALSE	45.9770114942529	0	0	0	0	0	0	0	5	EINF2C EPRI	FALSE	[0,140]	[0,140]	(14,140]	FALSE	FALSE	FALSE
1992	0	0	0	Public Primary 3-12	1.06449363139155	43004505	263	62	119	0	0	FALSE	106.449363139155	0	0	0	0	0	0	0	0	EINF2C EPRI	FALSE	[0,140]	[0,140]	(14,140]	FALSE	FALSE	FALSE
1993	0	1	0	Public Primary 3-12	1.06449363139155	43004517	263	62	56	1	1	TRUE	106.449363139155	0	0	0	0	1	0	0	0	EINF2C EPRI	FALSE	[0,140]	[0,140]	(14,140]	TRUE	TRUE	FALSE
1994	1	0	0	Public Primary 3-12	1.06449363139155	43004529	263	62	221	0	0	FALSE	106.449363139155	1	1	0	0	1	0	0	23	EINF2C EPRI	TRUE	[0,140]	[0,140]	(14,140]	FALSE	FALSE	FALSE
1995	0	0	0	Public Primary 3-12	1.06449363139155	43004530	263	62	202	0	0	FALSE	106.449363139155	0	0	0	0	0	0	0	0	EINF2C EPRI	FALSE	[0,140]	[0,140]	(14,140]	FALSE	FALSE	FALSE
1996	4	0	0	Public Secondary 12-16+	1.06449363139155	43004608	263	62	958	2	0	FALSE	106.449363139155	4	3	1	2	5	0	0	0	ESO BATX CFPM CFPS IFE	TRUE	[0,140]	[0,140]	(14,140]	FALSE	FALSE	FALSE
1997	1	0	0	Public Secondary 12-16+	1.06449363139155	43004611	263	62	1157	1	0	FALSE	106.449363139155	1	0	1	1	1	3	22	4	ESO BATX AA01 CFPM AA03 CFPS PFI	TRUE	[0,140]	[0,140]	(14,140]	FALSE	FALSE	FALSE
1998	0	0	0	Public Primary 3-12	1.06449363139155	43004633	263	62	467	0	0	FALSE	106.449363139155	0	0	0	0	0	0	0	0	EINF2C EPRI	FALSE	[0,140]	[0,140]	(14,140]	FALSE	FALSE	FALSE
1999	0	0	0	Public Primary 3-12	0.169664065151001	43004657	324	62	610	0	0	FALSE	16.9664065151001	0	0	0	0	0	0	0	0	EINF2C EPRI	FALSE	[0,140]	[0,140]	(14,140]	FALSE	FALSE	FALSE
[truncated: 184 more rows]
